# Supplementary material for: Assessment of online patient education material for eye cancers: A cross-sectional study
Source: PLOS Glob Public Health. 2023 Oct 16;3(10):e0001967. doi: 10.1371/journal.pgph.0001967 (PMC10578596; doi:10.1371/journal.pgph.0001967)
Supplement: S1 Data — (XLSX) [file pgph.0001967.s011.xlsx]

## Sheet: Summary
Category	Organization	# of PEMS [total]	# of PEMS [Occular Melanoma]	# of PEMS [Retinoblastoma]	# of PEMS [Lymphoma]	# of PEMS [Eyelid]	# of PEMS [Lacrimal Gland]	# of PEMS [General or multiple]
Uveal Melanoma Organizations	Aim at Melanoma	1	1
	Melanoma Research Foundation	7	7
	Occular Melanoma Foundation	8	8
Opthamology Organizations	American Academy of Opthamology	10	5	3	1			1 (multiple - all)
	American Association of Pediatric Opthamology	1		1
	American Optomeric Association	1		1
	American Society of Retina Specialists	2	1	1
	National Eye Insitute	1		1
Cancer Organizations	American Cancer Society	41	5	19				17 general
	American Chilhood Cancer	1		1
	Cancer.net	56	4	14		13	14	8 general 2 all
	CancerCare	2	1					1 (general)
	Children's Oncology group	4		4
	National Cancer Insitute	3	2	1
	National Pediatric Cancer	1		1

## Sheet: Readability All
Average
Document name		Coleman-Liau GL	new dale chal	GE	FK	Forcast	Fry	Gunning Fog	NFC	Raygor	SMOG		NDC Unfamiliarity
Can RB be found early_ high.docx		10.75	9.5	10.9	11.75	10.2	12	13.15	11.25	10.5	12.6		0.24
Can RB be prevented high.docx		12.1	11.5	13.1	11.4	10.4	12	12.9	10.7	11	12.9		0.241
Chemotherapy for RB high.docx		10.55	9.5	10.3	9.3	10.7	9.5	10	7.65	8.5	10.9		0.295
Cryotherapy for RB high.docx		9.3	7.5	8.8	9.8	9.9	10	11.9	9.6	8	11.5		0.217
Key statistics for retinoblastoma high.docx		9.3	7.5	7.8	10.1	10.2	Text is too difficult to be classified to a specific grade level because it contains too many high syllable words.	9.7	6.2	8	11.5		0.211
Laser therapy for RB high.docx		11	9.5	11.2	10.8	10.6	12	11.7	9.4	9	11.4		0.328
Living as a RB survivor high.docx		11.6	10.5	12.15	11.2	10.8	11.5	12.1	10.5	11.5	12		0.236
Questions to ask about rb high.docx		8	6.5	6.95	7.75	9.3	7.5	9.5	8.45	7.5	9.4		0.238
Radiation therapy for rb high.docx		11	9.5	11.2	10.6	10.9	11	12.2	9.4	11	12.3		0.29
RB stages high.docx		10.75	9.5	11.2	11.9	10.4	12	10.55	8.1	11.5	12.65		0.316
Risk Factors for Retinoblastoma high.docx		13.35	11.5	12.8	12.35	11	17	13	8.85	11.5	13.1		0.275
Sign and symptoms of RB high.docx		8.65	5.5	6.85	7.95	9.85	8	8.4	6.6	7.5	9.2		0.262
Surgery for RB high.docx		8.6	7.5	8.8	9.4	9.9	9	11.7	10.1	8	11		0.291
Tests for RB high.docx		9.5	9.5	9.4	10.65	9.9	10	12.25	10.6	9	11.95		0.244
Treating RB high.docx		11.95	9.5	11.85	10.1	10.8	11.5	10.1	7.55	11.5	11.65		0.269
Treatment of RB, based on extent of disease high.docx		11.35	11.5	12.5	12.1	10.8	13	13.5	11.65	11	12.75		0.291
What_s new in retinoblastoma research high.docx		13.1	11.5	14.4	12.85	11.2	14	13.5	11.1	11	13.45		0.265
What Causes Retinoblastoma High.docx		9.9	8.5	9.7	9.3	9.3	10	10.95	8.6	8	11.35		0.398
What is Retinoblastoma.docx		10	9.5	9.4	9.95	9.7	10	11.5	9.2	8	11.4		0.364
RB high.docx		13.55	11.5	14.05	12.6	11.5	17	11	6.3	13	12.9		0.329
RB-additional resources high.docx		12.55	11.75	14.1	13.85	11.3	14.5	13.3	11.85	11	14.65		0.392
RB- clinical trials high.docx		12.15	11.5	13.4	11.25	11.7	12.5	13.25	10.2	13	12.9		0.289
RB- coping with treatment high.docx		11.05	9.5	10.3	8.7	10.6	9	9.85	7.1	11	10.9		0.331
RB- diagnosis high.docx		9.7	9.5	10	10	10.5	10.5	11.7	8.95	10	11.9		0.341
RB- follow-up care high.docx		13	9.5	13.1	11.3	11	13	13	10	13	13.3		0.333
RB- intro high.docx		9.2	7.5	8.8	8.2	9.9	9	8.6	6	8	9.9		0.216
RB-questions high.docx		9.55	7.5	8.7	9.5	9.3	8.5	11.7	10	10	11.7		0.31
RB- research high.docx		13.4	13.75	15.4	14.85	11.3	14.5	14	12.6	15	13.95		0.348
RB- risk factors high.docx		11.2	11.5	12.5	12.5	11.2	17	13.2	9.4	11	13.3		0.289
RB- stages high.docx		10.4	10.5	10.3	9.1	10.3	10	10.5	7.65	9	11.35		0.325
RB- statistics high.docx		10.2	4.5	8.3	9.6	10.5	Text is too difficult to be classified to a specific grade level because it contains too many high syllable words.	11.3	6.6	9	12		0.329
RB-survivorship high.docx		13.6	10.5	13.75	11.45	11.9	14	12.2	8.4	17	13.4		0.39
RB- symptomes high.docx		10.8	6.5	8.9	8.85	10.7	9.5	9.2	6.35	10.5	10.5		0.192
RB- treatment high.docx		12.6	11.5	13.1	11.15	11.3	14	13.35	9.55	13	13		0.254
About RB high.docx		9.45	10.5	10	11.55	10.1	11.5	12.55	10.6	9.5	12.9		0.252
Rb-after treatment high.docx		12	10.5	12.45	10.9	10.9	12	11.7	8.05	12	12.95		0.188
RB-in treatment high.docx		12	10.5	12.45	11.85	11.2	13.5	12.75	9.2	11.5	13.25		0.209
RB-just diagnosed high.docx		11.65	11.5	12.45	12.15	11.1	16	12.5	9	11.5	13.05		0.236
Retinoblastoma high.docx		11.75	10.5	12.15	11.15	10.9	13.5	12.1	8.7	11.5	12.6		0.226
RB high.docx		10.5	9.5	10.3	10.5	10.4	11.5	11.5	8.65	10	12.5		0.149
Rb diagnosis and treatment high.docx		9.1	9.5	8.3	7.9	10.6	9	9.3	6.2	7	10.2		0.261
Rb symptoms high.docx		9.9	5.5	7.8	9.3	9.6	10	10.9	7	7.5	11.6		0.247
What is Retinoblastoma.docx		9.4	5.5	6.8	7.8	9.85	Text is too difficult to be classified to a specific grade level because it contains too many high syllable words.	8.6	4.85	7	9.5		0.292
Retinoblastoma.docx		15.4	14	16.05	13.65	12	Text is too difficult to be classified to a specific grade level because it contains too many high syllable words.	14	7.95	Text is too difficult to be classified to a specific grade level because it contains too many high syllable words.	13.9		0.143
Retinoblastoma.docx		12.85	11.5	12.45	11.9	11.4	17	12.3	7.6	12.5	13.25		0.183
Retinoblastoma.docx		12.25	15	14.35	14.9	10.95	15	15.15	12.35	12.5	15.6		0.198
Retinoblastoma.docx		10.55	9.5	9.4	9.25	10.2	Text is too difficult to be classified to a specific grade level because it contains too many high syllable words.	10.35	5.7	7	10.7		0.246
Can Eye Cancer Be Found Early_OM.docx		10.45	10.5	10.7	10.3	10.95	12	11.05	7.95	11	11.85		0.265
Can Eye Cancer Be Prevented_OM.docx		9.6	10.5	10.4	10.6	10.15	11	10.5	8.1	10	12.6		0.299
Causes, risk factors, and prevention high.docx		11.1	9.5	10.3	9.35	10.55	10.5	10.4	7.75	11	10.7		0.205
Chemotherapy for Eye Cancer.docx		10.6	9.5	10.7	9.5	10.8	10.5	10.85	7.9	10	11.55		0.193
Eye Cancer Stages.docx		10.7	10.5	11.25	10.65	11.25	12.5	10.45	7	12.5	12.2		0.341
OM- Eye cancer-risk factors high.docx		11.3	11.5	11.8	10.8	11.3	11	11.95	7.85	12	12.4		0.265
OM - Eye cancer-sign and symptoms high.docx		10.15	9.5	9.75	9.6	10.7	10.5	10.4	7.25	11	11.35		0.306
OM - Eye cancer-stages high.docx		9.5	11.75	11	11.2	10.3	11.5	11.45	8.15	10	13.15		0.218
OM - Eye cancer- treatment high.docx		10.7	10.5	10.95	10.35	10.8	11.5	12.5	9.1	10.5	12.55		0.232
Coping with ocular melanoma high.docx		11.6	11.5	12.8	12.45	10.9	14	13.35	9.95	14	14.25		0.233
childhood uveal melanoma high.docx		10.35	9.5	10	9.15	10.85	10.5	11	7.05	11	11.55		0.219
Uveal melanoma high.docx		8.8	9.5	8.3	8.8	10.7	10	10.75	6.55	8.5	11.3		0.173
Ocular melanoma causes high.docx		12.65	13.75	13.85	12	11.65	14	13.7	8.35	14	14.1		0.28
Ocular melanoma diagnosis high.docx		11.6	12.75	13.25	13.05	10.95	13.5	14.55	11.6	13	14.6		0.291
Ocular Melanoma Symptoms high.docx		10.2	10.5	10.5	9.65	10.75	12.5	11.15	6.6	10	12.15		0.269
Ocular melanoma treatment high.docx		12.5	12.75	13.55	11.9	11.35	14	14.25	9.1	14	14.1		0.198
What is Ocular Melanoma.docx		9.55	12.75	10.45	13.9	10.5	Text is too difficult to be classified to a specific grade level because it contains too many high syllable words.	15.2	12.95	8	15.25		0.267
Intraocular Melanoma.docx		12.35	13.75	14.45	13.4	11.75	17	13.9	8.85	14.5	15.05		0.156
What is OM high.docx		13.15	14	15.35	13.7	11.65	16.5	14.35	9.9	13	15.2		0.28
Brochure high.docx		12.2	12.75	13.4	12.9	11.55	16	13.7	9.05	12	14.55		0.218
Conjunctival melanoma high.docx		12.25	12.75	13.5	13	11.2	14	13.65	9.35	14	14.45		0.254
Fact sheet high.docx		10.95	10.5	11.55	11.45	10.9	16	13.4	9.4	11	13.65		0.263
Ocular Melanoma high.docx		12.15	12.75	14.1	13.6	11.45	17	14.65	10.75	12	15.15		0.296
Om treatment high.docx		12.55	14	14.35	13.6	11.25	15.5	12.8	9.1	14.5	14.95		0.281
Basics of OM high.docx		11.9	14	14.05	14.45	11.3	16	15.3	11.85	12.5	15.95		0.231
Diagnosis high.docx		10.95	11.75	11.9	11.85	10.8	12.5	12.35	9.65	11.5	13.35		0.252
LIving with OM high.docx		12.6	13.75	14.4	13.3	11.6	16.5	15	11.35	12.5	14.85		0.128
Metastatic disease high.docx		13.4	14	15.7	14.4	11.6	17	16.1	13	13	15.6		0.196
Screening and prevention high.docx		12.5	14	14.4	13.8	11	14	12.5	9.8	13	14.9		0.362
Testing and Prognosis high.docx		12.1	14	14.4	13.9	11.2	16	15.4	11.9	13	15.6		0.304
Treatment of primary tumours high.docx		12.3	11.5	13.7	12.3	11.4	15	13.4	10.1	12	13.6		0.322
Understanding choroidal nevi high.docx		12.8	16	15.7	13.7	11.8	17	15.1	11.5	13	15		0.248
Eyelid cancer-additional resources high.docx		11.55	11.75	12.45	13.15	11.2	12.5	13.2	11.9	11	13.9		0.241
Eyelid cancer- clinical trials high.docx		12.4	14	14.4	11.8	12.2	13	13.4	10.7	17	12.9		0.328
Eyelid cancer- coping with side effects high.docx		10.5	9.5	11.2	9.7	10.5	9	11.2	9.8	11	10.8		0.217
Eyelid cancer-diagnosis high.docx		9.85	9.5	10	9.4	11.3	10.5	10.7	7.35	11.5	11.4		0.266
Eyelid cancer- Follow-up care high.docx		12	9.5	11.8	10.4	10.9	11	12.6	9.7	12	12.8		0.229
Eyelid cancer-latest research high.docx		11.2	11.5	12.45	10.9	11	11	12.3	9.85	11.5	12.65		0.274
Eyelid Cancer-overview high.docx		9.9	10.5	9.7	9.2	10.6	10.5	10.55	7.15	9	11.45		0.277
Eyelid cancer- questions high.docx		8.45	7.5	7.75	8.55	9.4	8	10.9	8.75	10	11.1		0.178
Eyelid cancer- risk factors high.docx		11.8	12.75	12.75	10.55	11.6	13	11.1	7.75	13	12.2		0.324
Eyelid cancer-stages and grades high.docx		8.6	9.5	8.55	8.95	10.2	9.5	8.1	5	8.5	10.7		0.24
Eyelid cancer- statistics high.docx		8.5	7.5	7.8	9.3	11.3	11	9.4	6.4	8	11		0.209
Eyelid cancer- survivorship high.docx		13.35	11.5	13.4	11.45	11.8	14	13.5	9.35	17	13.55		0.275
Eyelid cancer- symptom and signs high.docx		9.05	6.5	7.8	7.85	10.1	8	9.55	7.15	9	10.1		0.173
Eyelid cancer-treatment options high.docx		12.45	11.5	12.8	10.95	11.6	13.5	13.15	9.1	13	12.9		0.295
Lacrimal gland- additional resources high.docx		11.5	11.75	12.45	12.85	11	12.5	13.15	11.65	11.5	14.2		0.241
Lacrimal gland- diagnosis high.docx		9.05	9.5	9.4	9.35	11	10.5	10.9	7.45	9.5	11.65		0.266
Lacrimal gland- follow-up high.docx		11.7	9.5	11.2	10.5	10.7	11	13	10.1	11	13.2		0.222
Lacrimal gland-questions high.docx		8.3	7.5	7.75	8.85	9.4	8	11.4	9.25	10	11.35		0.185
Lacrimal gland- research high.docx		12.55	12.75	13.75	11.9	11.4	14.5	12.25	9	11.5	12.65		0.319
Lacrimal gland -risk factors high.docx		10.85	14	12.45	10.65	11.3	12	12.4	8.15	11.5	13.2		0.356
Lacrimal gland-stages and grades high.docx		9.9	9.5	9.75	8.8	10.5	9	9.6	6.9	10	10.7		0.261
Lacrimal gland- statistics high.docx		9.95	10.5	9.7	9.55	10.85	9	10.75	6	9.5	12.1		0.328
Lacrimal gland-survivorship high.docx		11.65	11.5	11.85	10.95	11.4	14	13.5	8.4	11.5	13.5		0.275
Lacrimal gland- symptoms and signs high.docx		10.85	9.5	10.5	9.55	10.75	10.5	11.6	8.2	12	11.95		0.208
Lacrimal gland tumour-overview high.docx		9.1	9.5	9.1	8.25	10.05	9	10.55	7.5	7.5	10.9		0.289
Lacrimal gland tumour- treatment high.docx		12.1	12.75	13.45	11.15	11.7	13	13.2	9.8	12	12.9		0.292
Lacrimal gland tumours- clinical trials high.docx		11	12.75	12.2	10.2	11.15	11	12.15	9.15	10.5	12.4		0.339
Lavrimal gland- side effects high.docx		11.15	10.5	11.85	10.3	10.9	11	12.25	9.55	11.5	12		0.229
Average		11.0771	10.6238	11.4738	10.9584	10.8294	12.2475	12.0551	8.89813	11.0189	12.6009		0.263084
SD		1.4612	2.25664	2.25096	1.78272	0.642076	2.57839	1.70233	1.79558	2.14911	1.50839		0.0561894
Average Total	11.0646
SD Total	24.2819	3.03524	1.74219
High
Document name		Coleman-Liau GL	new dale chal	GE	FK	Forcast	Fry	Gunning Fog	NFC	Raygor	SMOG
Can RB be found early_ high.docx		10.7	9.5	10.6	11.4	10.2	12	12.8	10.7	10	12.4
Can RB be prevented high.docx		12.1	11.5	13.1	11.4	10.4	12	12.9	10.7	11	12.9
Chemotherapy for RB high.docx		10.3	9.5	9.4	8.4	10.7	9	9.3	6.4	8	10.3
Cryotherapy for RB high.docx		9.3	7.5	8.8	9.8	9.9	10	11.9	9.6	8	11.5
Key statistics for retinoblastoma high.docx		9.3	7.5	7.8	10.1	10.2	Text is too difficult to be classified to a specific grade level because it contains too many high syllable words.	9.7	6.2	8	11.5
Laser therapy for RB high.docx		11	9.5	11.2	10.8	10.6	12	11.7	9.4	9	11.4
Living as a RB survivor high.docx		11.5	9.5	11.8	10.4	10.8	11	11.4	9.4	11	11.6
Questions to ask about rb high.docx		7.2	5.5	5.1	4.9	9.3	6	6.6	4.4	6	8.1
Radiation therapy for rb high.docx		11	9.5	11.2	10.6	10.9	11	12.2	9.4	11	12.3
RB stages high.docx		10.6	9.5	10.6	11	10.4	11	10.1	7.4	11	12.1
Risk Factors for Retinoblastoma high.docx		13.2	11.5	12.5	11.8	11	17	12.7	8.1	11	12.7
Sign and symptoms of RB high.docx		8.3	5.5	5.9	6.7	9.9	7	7.4	5.1	7	8.6
Surgery for RB high.docx		8.6	7.5	8.8	9.4	9.9	9	11.7	10.1	8	11
Tests for RB high.docx		9.5	9.5	9.4	10.5	9.9	10	12.1	10.4	9	11.9
Treating RB high.docx		11.7	9.5	11.2	9.3	10.8	11	9.5	6.6	11	11.1
Treatment of RB, based on extent of disease high.docx		11.3	11.5	12.5	11.8	10.8	13	13.2	11.2	11	12.6
What_s new in retinoblastoma research high.docx		13.1	11.5	14.4	12.8	11.2	14	13.5	11	11	13.4
What Causes Retinoblastoma High.docx		9.9	7.5	9.4	9.2	9.3	10	10.9	8.5	8	11.3
What is Retinoblastoma.docx		10	9.5	9.4	9.9	9.7	10	11.4	9.1	8	11.4
RB high.docx		13.3	11.5	13.1	11.8	11.5	Text is too difficult to be classified to a specific grade level because it contains too many high syllable words.	10.5	5.5	Text is too difficult to be classified to a specific grade level because it contains too many 6+ character words.	12.2
RB-additional resources high.docx		12.1	9.5	12.5	10.8	11.3	14	10.6	7.7	11	12.7
RB- clinical trials high.docx		12.1	11.5	13.1	11	11.7	12	13.1	9.9	13	12.7
RB- coping with treatment high.docx		11	9.5	10	8.5	10.6	9	9.7	6.8	11	10.8
RB- diagnosis high.docx		9.6	9.5	9.4	9.6	10.5	10	11.3	8.3	10	11.6
RB- follow-up care high.docx		13	9.5	13.1	11.3	11	13	13	10	13	13.3
RB- intro high.docx		9.2	7.5	8.8	8.2	9.9	9	8.6	6	8	9.9
RB-questions high.docx		8.9	5.5	6.8	6.6	9.3	7	8.9	5.8	8	10
RB- research high.docx		13.1	11.5	14.4	12.2	11.3	14	12.1	9.6	13	12.6
RB- risk factors high.docx		11.2	11.5	12.5	12.5	11.2	17	13.2	9.4	11	13.3
RB- stages high.docx		10.1	9.5	9.4	8.2	10.3	10	9.7	6.3	8	10.7
RB- statistics high.docx		10.2	7.5	8.3	9.6	10.5	Text is too difficult to be classified to a specific grade level because it contains too many high syllable words.	11.3	6.6	9	12
RB-survivorship high.docx		13.5	9.5	13.1	10.9	11.9	14	11.9	7.9	17	13
RB- symptomes high.docx		10.5	5.5	7.8	8	10.7	9	8.6	5.3	10	9.9
RB- treatment high.docx		12.6	11.5	13.1	11.1	11.3	14	13.3	9.5	13	13
About RB high.docx		9.4	9.5	10	11.1	10.1	11	12.1	9.9	9	12.6
Rb-after treatment high.docx		11.7	9.5	11.2	9.7	10.9	11	10.9	6.7	11	12.1
RB-in treatment high.docx		11.9	9.5	11.8	11.3	11.2	13	12.3	8.4	11	12.9
RB-just diagnosed high.docx		11.3	11.5	11.2	10.7	11.1	Text is too difficult to be classified to a specific grade level because it contains too many high syllable words.	11.3	7	11	12
Retinoblastoma high.docx		11.5	9.5	11.2	10.2	10.9	13	11.5	7.5	11	11.9
RB high.docx		10.4	9.5	10	10.2	10.4	11	11.3	8.4	10	12.3
Rb diagnosis and treatment high.docx		9.1	9.5	8.3	7.9	10.6	9	9.3	6.2	7	10.2
Rb symptoms high.docx		9.8	5.5	7.3	8.7	9.6	10	10.5	6.2	7	11.2
What is Retinoblastoma.docx		9.4	5.5	6.8	7.8	9.9	Text is too difficult to be classified to a specific grade level because it contains too many high syllable words.	8.4	4.5	Text is too difficult to be classified to a specific grade level because it contains too many 6+ character words.	9.4
Retinoblastoma.docx		15.4	14	15.7	13.6	12	Text is too difficult to be classified to a specific grade level because it contains too many high syllable words.	13.8	7.7	Text is too difficult to be classified to a specific grade level because it contains too many 6+ character words.	13.8
Retinoblastoma.docx		12.7	11.5	11.8	11.4	11.4	Text is too difficult to be classified to a specific grade level because it contains too many high syllable words.	12	7	12	12.8
Retinoblastoma.docx		12.1	14	13.7	12.9	11.1	15	13.4	9.3	12	14.3
Retinoblastoma.docx		9.8	9.5	9.4	8.8	9.9	Text is too difficult to be classified to a specific grade level because it contains too many high syllable words.	10.3	5.6	7	10.4
Low
Document name		Coleman-Liau GL	new dale chal	GE	FK	Forcast	Fry	Gunning Fog	NFC	Raygor	SMOG
Can RB be found early_ low.docx		10.8	9.5	11.2	12.1	10.2	12	13.5	11.8	11	12.8
Can RB be prevented low.docx		12.1	11.5	13.1	11.4	10.4	12	12.9	10.7	11	12.9
Chemotherapy for RB low.docx		10.8	9.5	11.2	10.2	10.7	10	10.7	8.9	9	11.5
Cryotherapy for RB low.docx		9.3	7.5	8.8	9.8	9.9	10	11.9	9.6	8	11.5
Key Statistic for Retinoblastoma low.docx		9.3	7.5	7.8	10.1	10.2	Text is too difficult to be classified to a specific grade level because it contains too many high syllable words.	9.7	6.2	8	11.5
Laser therapy for RB low.docx		11	9.5	11.2	10.8	10.6	12	11.7	9.4	9	11.4
LIving as a RB survivor low.docx		11.7	11.5	12.5	12	10.8	12	12.8	11.6	12	12.4
Questions to ask about rb low.docx		8.8	7.5	8.8	10.6	9.3	9	12.4	12.5	9	10.7
Radiation therapy for rb low.docx		11	9.5	11.2	10.6	10.9	11	12.2	9.4	11	12.3
RB stages low .docx		10.9	9.5	11.8	12.8	10.4	13	11	8.8	12	13.2
Risk Factors for Retinoblastoma low.docx		13.5	11.5	13.1	12.9	11	17	13.3	9.6	12	13.5
Signs and symptoms of RB low.docx		9	5.5	7.8	9.2	9.8	9	9.4	8.1	8	9.8
Surgery for RB low.docx		8.6	7.5	8.8	9.4	9.9	9	11.7	10.1	8	11
Test for RB low.docx		9.5	9.5	9.4	10.8	9.9	10	12.4	10.8	9	12
Treating RB low.docx		12.2	9.5	12.5	10.9	10.8	12	10.7	8.5	12	12.2
treatment of RB, based on extent of disease low.docx		11.4	11.5	12.5	12.4	10.8	13	13.8	12.1	11	12.9
What_s new in retinoblastoma research low.docx		13.1	11.5	14.4	12.9	11.2	14	13.5	11.2	11	13.5
What Causes Retinoblastoma low.docx		9.9	9.5	10	9.4	9.3	10	11	8.7	8	11.4
What is Retinoblastoma.docx		10	9.5	9.4	10	9.7	10	11.6	9.3	8	11.4
RB low.docx		13.8	11.5	15	13.4	11.5	17	11.5	7.1	13	13.6
Rb-additional resources low.docx		13	14	15.7	16.9	11.3	15	16	16	Text is too difficult to be classified to a specific grade level because it contains too many long sentences.	16.6
RB- clinical trials low.docx		12.2	11.5	13.7	11.5	11.7	13	13.4	10.5	13	13.1
RB- coping with treatment low.docx		11.1	9.5	10.6	8.9	10.6	9	10	7.4	11	11
RB- diagnosis low.docx		9.8	9.5	10.6	10.4	10.5	11	12.1	9.6	10	12.2
RB- follow-up care low.docx		13	9.5	13.1	11.3	11	13	13	10	13	13.3
RB-intro low.docx		9.2	7.5	8.8	8.2	9.9	9	8.6	6	8	9.9
RB-questions low.docx		10.2	9.5	10.6	12.4	9.3	10	14.5	14.2	12	13.4
RB-research low.docx		13.7	16	16.4	17.5	11.3	15	15.9	15.6	17	15.3
RB- risk factors low.docx		11.2	11.5	12.5	12.5	11.2	17	13.2	9.4	11	13.3
RB- stages low.docx		10.7	11.5	11.2	10	10.3	10	11.3	9	10	12
RB- statistics low.docx		10.2	1.5	8.3	9.6	10.5	Text is too difficult to be classified to a specific grade level because it contains too many high syllable words.	11.3	6.6	9	12
RB-survivorship low.docx		13.7	11.5	14.4	12	11.9	14	12.5	8.9	17	13.8
RB- symptoms low.docx		11.1	7.5	10	9.7	10.7	10	9.8	7.4	11	11.1
RB- treatment low.docx		12.6	11.5	13.1	11.2	11.3	14	13.4	9.6	13	13
About RB low.docx		9.5	11.5	10	12	10.1	12	13	11.3	10	13.2
RB-after treatment low.docx		12.3	11.5	13.7	12.1	10.9	13	12.5	9.4	13	13.8
RB-in treatment low.docx		12.1	11.5	13.1	12.4	11.2	14	13.2	10	12	13.6
RB-just diagnosed low.docx		12	11.5	13.7	13.6	11.1	16	13.7	11	12	14.1
RB low.docx		12	11.5	13.1	12.1	10.9	14	12.7	9.9	12	13.3
RB low.docx		10.6	9.5	10.6	10.8	10.4	12	11.7	8.9	10	12.7
Rb diagnosis and treatment low.docx		9.1	9.5	8.3	7.9	10.6	9	9.3	6.2	7	10.2
Rb symptoms low.docx		10	5.5	8.3	9.9	9.6	10	11.3	7.8	8	12
What is rb low.docx		9.4	5.5	6.8	7.8	9.8	Text is too difficult to be classified to a specific grade level because it contains too many high syllable words.	8.8	5.2	7	9.6
RB low.docx		15.4	14	16.4	13.7	12	Text is too difficult to be classified to a specific grade level because it contains too many high syllable words.	14.2	8.2	Text is too difficult to be classified to a specific grade level because it contains too many 6+ character words.	14
Rb low.docx		13	11.5	13.1	12.4	11.4	17	12.6	8.2	13	13.7
Rb low.docx		12.4	16	15	16.9	10.8	15	16.9	15.4	13	16.9
Rb low.docx		11.3	9.5	9.4	9.7	10.5	Text is too difficult to be classified to a specific grade level because it contains too many high syllable words.	10.4	5.8	Text is too difficult to be classified to a specific grade level because it contains too many 6+ character words.	11

## Sheet: Ocular Mel
Average
Document name		Coleman-Liau GL	new dale chal	GE	FK	Forcast	Fry	Gunning Fog	NFC	Raygor	SMOG		AVERAGE
Can Eye Cancer Be Found Early_OM.docx		10.45	10.5	10.7	10.3	10.95	12	11.05	7.95	11	11.85		10.3625
Can Eye Cancer Be Prevented_OM.docx		9.6	10.5	10.4	10.6	10.15	11	10.5	8.1	10	12.6		10.4937
Causes, risk factors, and prevention high.docx		11.1	9.5	10.3	9.35	10.55	10.5	10.4	7.75	11	10.7		9.89375
Chemotherapy for Eye Cancer.docx		10.6	9.5	10.7	9.5	10.8	10.5	10.85	7.9	10	11.55		10.1875
Eye Cancer Stages.docx		10.7	10.5	11.25	10.65	11.25	12.5	10.45	7	12.5	12.2		10.575
OM- Eye cancer-risk factors high.docx		11.3	11.5	11.8	10.8	11.3	11	11.95	7.85	12	12.4		10.9688
OM - Eye cancer-sign and symptoms high.docx		10.15	9.5	9.75	9.6	10.7	10.5	10.4	7.25	11	11.35		9.75625
OM - Eye cancer-stages high.docx		9.5	11.75	11	11.2	10.3	11.5	11.45	8.15	10	13.15		10.9625
OM - Eye cancer- treatment high.docx		10.7	10.5	10.95	10.35	10.8	11.5	12.5	9.1	10.5	12.55		11.0438
Coping with ocular melanoma high.docx		11.6	11.5	12.8	12.45	10.9	14	13.35	9.95	14	14.25		11.9438
childhood uveal melanoma high.docx		10.35	9.5	10	9.15	10.85	10.5	11	7.05	11	11.55		9.7375
Uveal melanoma high.docx		8.8	9.5	8.3	8.8	10.7	10	10.75	6.55	8.5	11.3		9.81875
Ocular melanoma causes high.docx		12.65	13.75	13.85	12	11.65	14	13.7	8.35	14	14.1		12.375
Ocular melanoma diagnosis high.docx		11.6	12.75	13.25	13.05	10.95	13.5	14.55	11.6	13	14.6		12.6187
Ocular Melanoma Symptoms high.docx		10.2	10.5	10.5	9.65	10.75	12.5	11.15	6.6	10	12.15		10.475
Ocular melanoma treatment high.docx		12.5	12.75	13.55	11.9	11.35	14	14.25	9.1	14	14.1		12.0687
What is Ocular Melanoma.docx		9.55	12.75	10.45	13.9	10.5	Text is too difficult to be classified to a specific grade level because it contains too many high syllable words.	15.2	12.95	8	15.25		12.9187
Intraocular Melanoma.docx		12.35	13.75	14.45	13.4	11.75	17	13.9	8.85	14.5	15.05		13.0375
What is OM high.docx		13.15	14	15.35	13.7	11.65	16.5	14.35	9.9	13	15.2		13.2938
Brochure high.docx		12.2	12.75	13.4	12.9	11.55	16	13.7	9.05	12	14.55		12.5187
Conjunctival melanoma high.docx		12.25	12.75	13.5	13	11.2	14	13.65	9.35	14	14.45		12.3563
Fact sheet high.docx		10.95	10.5	11.55	11.45	10.9	16	13.4	9.4	11	13.65		11.625
Ocular Melanoma high.docx		12.15	12.75	14.1	13.6	11.45	17	14.65	10.75	12	15.15		13.125
Om treatment high.docx		12.55	14	14.35	13.6	11.25	15.5	12.8	9.1	14.5	14.95		12.7437
Basics of OM high.docx		11.9	14	14.05	14.45	11.3	16	15.3	11.85	12.5	15.95		13.4813
Diagnosis high.docx		10.95	11.75	11.9	11.85	10.8	12.5	12.35	9.65	11.5	13.35		11.7812
LIving with OM high.docx		12.6	13.75	14.4	13.3	11.6	16.5	15	11.35	12.5	14.85		13.4562
Metastatic disease high.docx		13.4	14	15.7	14.4	11.6	17	16.1	13	13	15.6		14.1125
Screening and prevention high.docx		12.5	14	14.4	13.8	11	14	12.5	9.8	13	14.9		12.8125
Testing and Prognosis high.docx		12.1	14	14.4	13.9	11.2	16	15.4	11.9	13	15.6		13.5875
Treatment of primary tumours high.docx		12.3	11.5	13.7	12.3	11.4	15	13.4	10.1	12	13.6		12.35
Understanding choroidal nevi high.docx		12.8	16	15.7	13.7	11.8	17	15.1	11.5	13	15		14.1143
Average		11.4219	12.0703	12.5156	11.9563	11.0906	13.7258	12.9719	9.33594	11.9375	13.6719
SD		1.19643	1.77827	1.98212	1.74729	0.43076	2.39388	1.76617	1.79804	1.67404	1.5222
Average Total	11.8793
SD Total	20.4304	2.5538	1.59806
High
Document name		Coleman-Liau GL	new dale chal	GE	FK	Forcast	Fry	Gunning Fog	NFC	Raygor	SMOG
Can Eye Cancer Be Found Early_OM.docx		9.2	9.5	8.3	7.9	10.8	8	8.8	6.6	9	9.4
Can Eye Cancer Be Prevented_OM.docx		11.4	11.5	12.5	11.5	10.4	12	12	10.6	12	13.7
Causes, risk factors, and prevention high.docx		11.6	9.5	10.6	9.5	10.3	11	10	7.4	11	10.6
Chemotherapy for Eye Cancer.docx		9	7.5	8.3	7.5	10.1	8	8.5	6.2	7	9.8
Eye Cancer Stages.docx		6.7	9.5	6.8	8.2	10.5	8	6.2	3.7	8	9.2
OM- Eye cancer-risk factors high.docx		11.5	11.5	11.8	11	11.4	Text is too difficult to be classified to a specific grade level because it contains too many high syllable words.	12.7	7.2	Text is too difficult to be classified to a specific grade level because it contains too many 6+ character words.	12.8
OM - Eye cancer-sign and symptoms high.docx		10.1	7.5	8.3	7.8	10.8	9	9.4	6	Text is too difficult to be classified to a specific grade level because it contains too many 6+ character words.	9.9
OM - Eye cancer-stages high.docx		7.6	9.5	8.3	9.2	9.9	10	8.8	5.3	7	11.1
OM - Eye cancer- treatment high.docx		12.1	11.5	12.5	11	11.5	13	12.8	8.8	12	12.9
Coping with ocular melanoma high.docx		14.6	11.5	15	12.8	12	17	14.4	9.8	17	14.9
childhood uveal melanoma high.docx		10.6	9.5	10	8.8	11.2	10	9.8	6.3	11	10.8
Uveal melanoma high.docx		9.5	9.5	8.8	8.8	10.7	10	10.1	6.2	9	11.1
Ocular melanoma causes high.docx		10.6	11.5	10.6	9.3	10.7	11	11.7	6.6	11	12.3
Ocular melanoma diagnosis high.docx		9.3	9.5	9.4	9.7	10.1	10	12.2	9.4	9	12.2
Ocular Melanoma Symptoms high.docx		7.4	9.5	7.3	7.2	9.8	8	9.1	5.1	7	10.5
Ocular melanoma treatment high.docx		10	11.5	10	9.4	10.5	11	12.1	7.7	11	12.2
What is Ocular Melanoma.docx		8.1	9.5	7.8	8.8	10.7	Text is too difficult to be classified to a specific grade level because it contains too many high syllable words.	11.4	6.9	8	11.5
Intraocular Melanoma.docx		13.7	16	16.4	13.7	12.2	17	14.5	8.9	17	15.2
What is OM high.docx		13.5	14	15.7	13.8	11.8	17	15	10.2	13	15.1
Brochure high.docx		12.8	11.5	13.1	11.5	11.7	Text is too difficult to be classified to a specific grade level because it contains too many high syllable words.	12.8	7.3	Text is too difficult to be classified to a specific grade level because it contains too many 6+ character words.	13.3
Conjunctival melanoma high.docx		14.9	14	16.4	13.9	12.2	17	16.1	9.8	17	15.6
Fact sheet high.docx		9.4	9.5	9.4	9.4	10.4	Text is too difficult to be classified to a specific grade level because it contains too many high syllable words.	11.6	6.8	9	12.3
Ocular Melanoma high.docx		10.9	11.5	12.5	12.8	11.3	17	13.2	8.5	11	14.7
Om treatment high.docx		12.5	14	13.7	12.2	11.5	16	13	8.2	12	14.2
Basics of OM high.docx		11.6	14	13.7	14.3	11.4	16	14.6	10.8	12	15.8
Diagnosis high.docx		9.3	9.5	9.4	10.3	10.2	10	10.4	7.6	10	12.3
LIving with OM high.docx		12.3	11.5	13.1	12.3	11.4	16	14.3	10.1	12	14.1
Metastatic disease high.docx		13.4	14	15.7	14.4	11.6	17	16.1	13	13	15.6
Screening and prevention high.docx		12.5	14	14.4	13.8	11	14	12.5	9.8	13	14.9
Testing and Prognosis high.docx		12.1	14	14.4	13.9	11.2	16	15.4	11.9	13	15.6
Treatment of primary tumours high.docx		12.3	11.5	13.7	12.3	11.4	15	13.4	10.1	12	13.6
Understanding choroidal nevi high.docx		12.8	16	15.7	13.7	11.8	17	15.1	11.5	13	15
Low
Document name		Coleman-Liau GL	new dale chal	GE	FK	Forcast	Fry	Gunning Fog	NFC	Raygor	SMOG
Eye cancer-risk factors low.docx		11.7	11.5	13.1	12.7	11.1	16	13.3	9.3	13	14.3
Eye cancer- stages low.docx		7.8	9.5	8.3	9.7	9.9	10	9	5.6	8	11.5
Eye cancer- Symptoms and signs low.docx		10.6	9.5	10	9.2	10.8	10	10.8	8.1	11	10.8
Eye cancer- treatment low.docx		12.2	11.5	13.1	11.5	11.5	13	13.2	9.6	13	13.3
Coping with ocular melanoma low.docx		14.7	11.5	15.7	13.1	12	17	14.7	10.3	17	15.2
Childhood uveal melanoma low.docx		11.1	11.5	11.8	10.6	11.2	11	11.2	8.5	12	12
Uveal melanoma low.docx		10.2	11.5	11.2	11.4	10.6	12	11.4	8.5	11	12.8
Ocular Melanoma causes low.docx		11.4	14	13.7	13.2	10.7	13	14.1	11	13	15.2
Ocular Melanoma Diagnosis low.docx		9.3	9.5	9.4	9.7	10.1	10	12.2	9.4	9	12.2
Ocular melanoma symptoms low.docx		8.6	11.5	10.6	12.1	9.8	11	12.3	10.1	11	13.6
Ocular Melanoma Treatment low.docx		10.1	9.5	10	9.5	10.5	11	12.2	7.8	11	12.3
What is ocular melanoma low.docx		8.1	9.5	7.8	8.8	10.7	Text is too difficult to be classified to a specific grade level because it contains too many high syllable words.	11.4	6.9	8	11.5
Intraocular melanoma low.docx		14.7	16	17.1	14.7	12.6	17	15.7	10.1	17	15.9
What is OM low.docx		13.9	16	17.1	16.4	11.8	17	16.9	13.8	17	17
Brochure low.docx		13	11.5	13.7	12.1	11.7	17	13.2	8.1	13	13.8
Conjunctival melanoma low.docx		15	14	17.1	14.4	12.2	17	16.4	10.5	17	16
Fact sheet low.docx		11	16	13.1	19	10.3	Text is too difficult to be classified to a specific grade level because it contains too many long sentences.	19	19	Text is too difficult to be classified to a specific grade level because it contains too many long sentences.	19
Ocular Melanoma low.docx		11	11.5	12.5	13.1	11.3	17	13.3	8.8	12	14.9
OM treatment low.docx		12.8	14	15	13.6	11.5	16	13.7	9.6	13	15.3
Basics of OM low.docx		11.6	14	13.7	14.3	11.4	16	14.6	10.8	12	15.8
Diagnosis low.docx		9.6	11.5	10.6	12.1	10.2	11	11.2	8.9	11	13.3
Living with OM low.docx		12.5	11.5	13.7	13.5	11.4	16	15.2	12	13	15
Metastatic disease low.docx		13.4	14	15.7	14.4	11.6	17	16.1	13	13	15.6
Screening and prevention low.docx		12.6	14	15	15	11	15	12.6	10	17	15.7
Testing and prognosis low.docx		12.2	14	14.4	14.6	11.2	16	16	12.9	13	16.1
Treatment of primary tumours low.docx		12.6	14	14.4	13.4	11.4	15	14.3	11.7	13	14.4
Understanding choroidal nevi low.docx		12.9	16	15.7	14.3	11.8	17	15.7	12.6	13	15.6

## Sheet: Occular Mel difficult words
Document	Total Words	% of Complex (3+ syllable) words	# of complex words	% long (6+ character words)	# of long words	% SMOG unfamiliar words	# SMOG unfamiliar words	% FOG unfamiliar words	# FOG unfamiliar words	% NDC unfamiliar words	# NDC unfamiliar words
Can Eye Cancer Be Found Early_OM.docx	319	0.088	28	0.326	104	0.088	28	0.082	26	0.24	81
Can Eye Cancer Be Prevented_OM.docx	141	0.156	22	0.348	49	0.17	24	0.099	14	0.241	34
Causes, risk factors, and prevention high.docx	148	0.115	17	0.351	52	0.115	17	0.101	15	0.295	46
Chemotherapy for Eye Cancer.docx	397	0.101	40	0.262	104	0.101	40	0.081	32	0.217	86
Eye Cancer Stages.docx	1407	0.068	96	0.268	377	0.071	100	0.062	87	0.211	308
OM- Eye cancer-risk factors high.docx	353	0.207	73	0.388	137	0.212	75	0.193	68	0.328	117
OM - Eye cancer-sign and symptoms high.docx	220	0.114	25	0.359	79	0.114	25	0.114	25	0.236	53
OM - Eye cancer-stages high.docx	2152	0.115	248	0.249	536	0.116	250	0.109	234	0.238	521
OM - Eye cancer- treatment high.docx	2929	0.172	504	0.378	1108	0.172	505	0.164	480	0.29	869
Coping with ocular melanoma high.docx	730	0.252	184	0.456	333	0.255	186	0.197	144	0.316	237
childhood uveal melanoma high.docx	2493	0.133	331	0.358	893	0.133	331	0.12	300	0.275	693
Uveal melanoma high.docx	4938	0.139	684	0.32	1580	0.141	697	0.132	650	0.262	1306
Ocular melanoma causes high.docx	169	0.183	31	0.355	60	0.183	31	0.172	29	0.291	50
Ocular melanoma diagnosis high.docx	344	0.145	50	0.297	102	0.145	50	0.134	46	0.244	88
Ocular Melanoma Symptoms high.docx	75	0.133	10	0.293	22	0.133	10	0.12	9	0.269	21
Ocular melanoma treatment high.docx	346	0.168	58	0.35	121	0.168	58	0.165	57	0.291	104
What is Ocular Melanoma.docx	166	0.169	28	0.307	51	0.169	28	0.157	26	0.265	44
Intraocular Melanoma.docx	1732	0.242	420	0.426	738	0.245	425	0.218	377	0.398	694
What is OM high.docx	891	0.23	205	0.385	343	0.232	207	0.209	186	0.364	328
Brochure high.docx	750	0.224	168	0.405	304	0.228	171	0.193	145	0.329	251
Conjunctival melanoma high.docx	724	0.273	198	0.454	329	0.282	204	0.251	182	0.392	291
Fact sheet high.docx	325	0.185	60	0.317	103	0.191	62	0.166	54	0.289	94
Ocular Melanoma high.docx	480	0.219	105	0.348	167	0.229	110	0.185	89	0.331	163
Om treatment high.docx	1539	0.214	329	0.37	570	0.215	331	0.184	283	0.341	535
Basics of OM high.docx	607	0.206	125	0.334	203	0.217	132	0.186	113	0.333	205
Diagnosis high.docx	788	0.121	95	0.296	233	0.128	101	0.112	88	0.216	174
LIving with OM high.docx	473	0.199	94	0.368	174	0.209	99	0.188	89	0.31	149
Metastatic disease high.docx	1132	0.216	244	0.384	435	0.223	252	0.193	218	0.348	398
Screening and prevention high.docx	1047	0.172	180	0.374	392	0.18	188	0.136	142	0.289	307
Testing and Prognosis high.docx	855	0.208	178	0.364	311	0.212	181	0.192	164	0.325	283
Treatment of primary tumours high.docx	810	0.178	144	0.37	300	0.178	144	0.158	128	0.329	274
Understanding choroidal nevi high.docx	776	0.213	165	0.384	298	0.224	174	0.189	147	0.39	311
Average	945.5	0.173688	160.594	0.351375	331.5	0.177469	163.625	0.155063	145.219	0.296656	284.844
SD	1010.49	0.0509006	154.64	0.0498208	340.743	0.0527991	156.354	0.0454546	144.61	0.052115	282.951

## Sheet: Occular Mel word list
List 1	List 2		List Comparison 1	List Comparison 2	Frequency (#)	Document Fequecny
a	a		a	a	646	32
able	abandon		ablation	ablation	7	3
aboard	ability		able	able	6	6
about	able		abnormal	abnormal	9	6
above	abortion		about	about	135	27
absent	about		above	above	8	6
accept	above		Academy	Academy	4	3
accident	abroad		access	access	6	4
account	absence		according	according	5	5
ache	absolute		activate	activate	4	4
aching	absolutely		active	active	11	5
acorn	abstract		actually	actually	3	3
acre	abuse		addition	addition	8	5
across	academic		additional	additional	4	3
act	accept		adjuvant	adjuvant	5	3
acts	acceptable		adults	adults	18	13
add	access		advanced	advanced	11	4
address	accident		advances	advances	10	5
admire	accommodation		Advocate	Advocate	4	3
adventure	accompany		affect	affect	9	5
afar	accomplish		affected	affected	9	7
afraid	accord		affects	affects	8	5
after	account		After	After	56	20
afternoon	accurate		again	again	3	3
afterward	accuse		against	against	5	4
afterwards	achieve		age	age	27	12
again	achievement		agents	agents	9	5
against	acknowledge		aggressive	aggressive	4	3
age	acquire		ahead	ahead	3	3
aged	acquisition		AJCC	AJCC	5	3
ago	across		all	all	23	16
agree	act		allowing	allowing	4	3
ah	action		allows	allows	8	6
ahead	active		almost	almost	4	3
aid	activity		along	along	6	6
aim	actor		also	also	94	25
air	actual		alterations	alterations	3	3
airfield	actually		although	although	18	11
airplane	ad		always	always	3	3
airport	adapt		American	American	9	7
airship	add		Americans	Americans	5	5
airyalarm	addition		among	among	7	6
alike	additional		an	an	131	26
alive	address		analysis	analysis	5	3
all	adequate		and	and	745	31
alley	adjust		and/or	and/or	12	5
alligator	adjustment		angiography	angiography	10	5
allow	administration		another	another	23	11
almost	admire		answer	answer	3	3
alone	admit		any	any	58	24
along	adopt		Anyone	Anyone	3	3
aloud	adult		anything	anything	7	5
already	advance		appear	appear	4	4
also	advantage		appearance	appearance	4	3
always	adventure		appears	appears	6	4
am	advertise		approach	approach	8	3
America	advertisement		approaches	approaches	5	3
American	advice		approved	approved	11	5
among	advise		approximately	approximately	14	9
amount	adviser		are	are	316	30
an	advocate		area	area	22	14
and	affair		areas	areas	25	8
angel	affect		arm	arm	5	4
anger	afford		around	around	23	16
angry	afraid		artificial	artificial	10	8
animal	after		as	as	140	27
another	afternoon		ask	ask	17	10
answer	again		associated	associated	7	4
ant	against		association	association	4	4
any	age		at	at	75	21
anybody	agency		attached	attached	6	5
anyhow	agenda		atypical	atypical	5	3
anyone	agent		available	available	21	10
anything	aggressive		average	average	3	3
anyway	ago		awareness	awareness	4	3
anywhere	agree		away	away	8	6
apart	agreement		back	back	30	13
apartment	agricultural		BAP1	BAP1	7	5
ape	ahead		based	based	21	9
apiece	aid		baseline	baseline	4	3
appear	aim		be	be	248	29
apple	air		beam	beam	13	7
Aprilapron	aircraft		because	because	27	17
are	airline		become	become	7	6
aren't	alarm		beds	beds	3	3
arise	album		been	been	42	17
arithmetic	alcohol		before	before	19	11
arm	alive		begin	begin	5	5
armful	all		begins	begins	13	9
army	allege		being	being	39	14
arose	allow		believed	believed	3	3
around	ally		below	below	9	4
arrange	almost		beneath	beneath	3	3
arrive	alone		benign	benign	6	4
arrived	along		best	best	15	10
arrow	alongside		better	better	19	10
art	already		between	between	26	16
artist	alright		beyond	beyond	11	6
as	also		biopsy	biopsy	22	8
ash	alter		block	block	3	3
ashes	alternative		blood	blood	59	13
aside	although		bloodstream	bloodstream	4	3
ask	altogether		Blue	Blue	6	5
asleep	always		blurred	blurred	6	4
at	amaze		body	body	213	22
ate	amendment		bone	bone	5	4
attack	among		both	both	10	7
attend	amount		bounced	bounced	5	3
attention	analysis		brachytherapy	brachytherapy	15	5
August	analyst		brain	brain	6	5
aunt	analyze		but	but	58	20
author	ancient		by	by	92	28
auto	and		called	called	87	20
automobile	anger		camera	camera	7	4
autumn	angle		can	can	163	31
avenue	angry		cancer	cancer	323	26
awake	animal		cancerous	cancerous	4	3
awaken	announce		cancers	cancers	11	7
away	announcement		cannot	cannot	14	8
awful	annual		care	care	54	11
awfully	another		case	case	3	3
awhile	answer		cases	cases	24	13
ax	anticipate		categories	categories	10	5
axebaa	anxiety		category	category	57	5
babe	anxious		Caucasian	Caucasian	3	3
babies	any		cause	cause	27	16
back	anybody		caused	caused	7	4
background	anymore		causes	causes	6	6
backward	anyone		causing	causing	6	5
backwards	anything		cells	cells	87	21
bacon	anyway		center	center	6	4
bad	anywhere		certain	certain	29	11
badge	apart		chance	chance	11	7
badly	apartment		change	change	19	9
bag	apologize		changes	changes	18	9
bake	apparent		characteristics	characteristics	4	3
baker	apparently		Check	Check	12	6
bakery	appeal		checked	checked	8	4
baking	appear		chemoembolization	chemoembolization	3	3
ball	appearance		Chemotherapy	Chemotherapy	30	8
balloon	application		Children	Children	13	5
banana	apply		choice	choice	4	4
band	appoint		choose	choose	7	4
bandage	appointment		choroid	choroid	52	14
bang	appreciate		choroidal	choroidal	43	13
banjo	approach		chromosomes	chromosomes	6	4
bank	appropriate		ciliary	ciliary	108	14
banker	approval		clear	clear	13	9
bar	approve		clinical	clinical	122	16
barber	approximately		closely	closely	4	4
bare	architecture		coherence	coherence	4	3
barefoot	area		Collaborative	Collaborative	6	6
barely	argue		color	color	15	10
bark	argument		colored	colored	7	7
barn	arise		combination	combination	7	5
barrel	arm		combined	combined	6	6
base	army		come	come	14	6
baseball	around		comes	comes	4	3
basement	arrange		coming	coming	3	3
basket	arrangement		common	common	52	21
bat	arrest		commonly	commonly	10	8
batch	arrival		complications	complications	5	4
bath	arrive		comprehensive	comprehensive	3	3
bathe	art		computer	computer	5	3
bathing	article		computerized	computerized	5	3
bathroom	artist		COMS	COMS	8	6
bathtub	as		condition	condition	11	8
battle	ashamed		conditions	conditions	13	8
battleship	aside		conducted	conducted	3	3
bay	ask		conjunctiva	conjunctiva	13	8
be	assess		conjunctival	conjunctival	38	7
beach	assessment		consider	consider	4	3
bead	asset		considered	considered	5	4
beam	assign		control	control	5	4
bean	assist		cornea	cornea	12	3
bear	assistance		could	could	3	3
beard	assistant		country	country	5	4
beast	associate		covers	covers	7	5
beat	association		criteria	criteria	3	3
beating	assume		cryotherapy	cryotherapy	3	3
beautiful	assumption		CT	CT	10	5
beautify	assure		cure	cure	22	6
beauty	at		current	current	5	5
became	athlete		currently	currently	14	10
because	atmosphere		Cutaneous	Cutaneous	23	10
become	attach		damage	damage	9	6
becoming	attachment		dark	dark	13	7
bed	attack		data	data	6	4
bedbug	attempt		days	days	9	6
bedroom	attend		dealing	dealing	3	3
bedspread	attendance		death	death	5	3
bedtime	attention		deaths	deaths	3	3
bee	attitude		decide	decide	7	4
beech	attract		decisions	decisions	6	5
beef	attraction		delivered	delivered	3	3
beefsteak	attractive		depend	depend	3	3
beehive	attribute		depending	depending	7	4
been	audience		depends	depends	10	6
beer	aunt		describe	describe	11	3
beet	author		described	described	7	3
before	automatically		describes	describes	7	3
beg	autumn		Descriptions	Descriptions	4	4
began	available		designed	designed	6	5
beggar	average		destroy	destroy	9	6
begged	avoid		destroying	destroying	3	3
begin	award		detailed	detailed	8	5
beginning	aware		detected	detected	5	4
begun	awareness		determine	determine	10	9
behave	away		develop	develop	26	13
behindbeing	awful		developed	developed	4	4
believe	baby		developing	developing	16	8
bell	back		development	development	4	3
belong	background		develops	develops	5	3
below	bad		diagnose	diagnose	13	4
belt	badly		diagnosed	diagnosed	27	15
bench	bag		diagnosis	diagnosis	36	16
bend	balance		diagnostic	diagnostic	5	3
beneath	ball		diameter	diameter	19	5
bent	ban		diet	diet	5	3
berries	band		difference	difference	5	3
berry	bank		different	different	35	15
beside	bar		difficult	difficult	4	3
besides	barely		dilated	dilated	7	5
best	barrier		directed	directed	6	4
bet	base		directly	directly	10	7
better	basic		discuss	discuss	4	3
between	basically		discussed	discussed	5	4
bib	basis		disease	disease	68	19
bible	bath		diseases	diseases	9	5
bicycle	battle		disk	disk	3	3
bid	be		distant	distant	10	4
big	beach		distinct	distinct	3	3
bigger	bear		divided	divided	6	3
bill	beat		do	do	28	18
billboard	beautiful		doctor	doctor	67	15
bin	beauty		doctors	doctors	39	14
bind	because		documented	documented	3	3
bird	become		does	does	32	15
birth	bed		doesn’t	doesn’t	4	4
birthday	bedroom		done	done	29	10
biscuit	beer		dose	dose	3	3
bit	before		down	down	3	3
bite	begin		Dr.	Dr.	4	3
biting	behave		driving	driving	4	4
bitter	behavior		drops	drops	7	5
black	behind		drug	drug	6	4
blackberry	belief		drugs	drugs	22	5
blackbird	believe		due	due	6	6
blackboard	bell		during	during	28	11
blackness	belong		dye	dye	14	5
blacksmith	below		dysplastic	dysplastic	7	7
blame	belt		each	each	19	12
blank	bend		early	early	19	13
blanket	beneath		easily	easily	5	4
blast	benefit		echoes	echoes	11	4
blaze	beside		education	education	6	3
bleed	besides		effective	effective	26	13
bless	bet		effects	effects	44	6
blessing	between		either	either	8	6
blew	beyond		eliminate	eliminate	4	3
blind	bias		embolization	embolization	4	3
blindfold	bid		encouraged	encouraged	9	4
blinds	big		end	end	6	5
block	bike		energy	energy	5	5
blood	bill		enough	enough	3	3
bloom	bin		ensure	ensure	3	3
blossom	bind		enter	enter	5	3
blot	biological		entire	entire	5	5
blow	bird		Enucleation	Enucleation	30	8
blue	birth		especially	especially	4	4
blueberry	bit		even	even	16	12
bluebird	bite		every	every	15	8
blush	black		evidence	evidence	8	5
board	blame		exam	exam	25	7
boast	bless		examination	examination	10	7
boat	blind		example	example	11	7
bob	block		exams	exams	4	3
bobwhite	blood		experience	experience	8	5
bodies	bloody		experienced	experienced	4	4
body	blow		experiencing	experiencing	3	3
boil	blue		exposure	exposure	14	10
boiler	board		expression	expression	7	4
bold	boat		extent	extent	7	6
bone	body		External	External	7	4
bonnet	bomb		eye	eye	409	30
boo	bond		eyeball	eyeball	56	8
book	bone		eyelid	eyelid	5	4
bookcase	book		eyelids	eyelids	8	6
bookkeeper	boom		eyes	eyes	27	13
boom	boost		fact	fact	8	6
boot	boot		factor	factor	10	7
born	border		factors	factors	55	17
borrow	bore		fair	fair	10	4
boss	borrow		families	families	6	3
both	boss		Family	Family	7	4
botherbottle	both		Fatigue	Fatigue	3	3
bottom	bother		FDA-approved	FDA-approved	7	3
bought	bottle		features	features	4	3
bounce	bottom		feel	feel	8	5
bow	boundary		few	few	10	7
bowl	bowl		fewer	fewer	3	3
bow-wow	box		field	field	3	3
box	boy		figure	figure	6	3
boxcar	brain		Find	Find	43	13
boxer	branch		Finder	Finder	4	3
boxes	brand		finished	finished	3	3
boy	bread		first	first	14	9
boyhood	break		fitted	fitted	4	3
bracelet	breakfast		Five	Five	6	4
brain	breast		flashes	flashes	4	3
brake	breath		flashing	flashing	4	4
bran	breathe		flat	flat	6	3
branch	breed		floaters	floaters	4	3
brass	bridge		flow	flow	3	3
brave	brief		fluid	fluid	11	6
bread	briefly		Fluorescein	Fluorescein	8	5
break	bright		focused	focused	4	4
breakfast	brilliant		Follow-up	Follow-up	14	7
breast	bring		followed	followed	6	3
breath	broad		following	following	37	8
breathe	broadcast		for	for	296	29
breeze	brother		form	form	25	17
brick	brown		forms	forms	12	5
bride	brush		forward	forward	3	3
bridge	budget		Found	Found	24	10
bright	build		Foundation	Foundation	6	6
brightness	bunch		four	four	4	3
bring	burden		freckles	freckles	3	3
broad	burn		free	free	7	6
broadcast	burst		freezing	freezing	4	3
broke	bury		frequency	frequency	3	3
broken	bus		frequently	frequently	4	4
brook	business		from	from	113	25
broom	busy		front	front	9	6
brother	but		full	full	4	4
brought	button		function	function	5	5
brown	buy		further	further	5	4
brush	buyer		future	future	5	5
bubble	by		Gamma	Gamma	7	3
bucket	cable		gene	gene	12	7
buckle	cake		general	general	17	8
bud	calculate		generally	generally	14	10
buffalo	call		genes	genes	5	4
bug	calm		genetic	genetic	16	8
buggy	camera		genetics	genetics	5	3
build	camp		gently	gently	5	3
building	campaign		get	get	13	7
built	can		gets	gets	5	3
bulb	cancel		getting	getting	11	7
bull	cancer		give	give	9	7
bullet	cap		given	given	18	10
bum	capability		glaucoma	glaucoma	7	4
bumblebee	capable		go	go	10	7
bump	capacity		goal	goal	5	3
bun	capital		gold	gold	3	3
bunch	capture		good	good	12	7
bundle	car		greater	greater	9	5
bunny	carbon		green	green	11	5
burn	card		group	group	4	3
burst	care		groups	groups	4	3
bury	career		grow	grow	9	5
bus	careful		growing	growing	33	5
bush	carefully		grown	grown	12	3
bushel	carpet		grows	grows	3	3
business	carry		growth	growth	13	7
busy	case		growths	growths	3	3
but	cash		guidelines	guidelines	3	3
butcher	cast		had	had	5	4
butt	castle		hair	hair	6	5
butter	cat		half	half	6	5
buttercup	catalog		has	has	143	18
butterfly	catch		have	have	117	26
buttermilk	category		having	having	25	9
butterscotch	cause		he	he	5	4
button	celebrate		health	health	33	9
buttonhole	celebration		healthy	healthy	19	7
buy	cell		heat	heat	5	4
buzz	cent		height	height	12	5
by	center		help	help	52	19
byecab	central		helpful	helpful	5	4
cabbage	century		helps	helps	8	6
cabin	ceremony		her	her	4	4
cabinet	certain		Here	Here	9	8
cackle	certainly		high	high	11	7
cage	chain		high-energy	high-energy	8	4
cake	chair		higher	higher	13	9
calendar	chairman		highly	highly	4	4
calf	challenge		his	his	3	3
call	chamber		history	history	9	5
caller	champion		hospital	hospital	6	3
calling	championship		how	how	42	16
came	chance		However	However	22	11
camel	change		humor	humor	5	3
camp	channel		I	I	7	5
campfire	chapter		i.e.	i.e.	8	6
can	character		identified	identified	5	3
canal	characteristic		identify	identify	3	3
canary	characterize		if	if	103	25
candle	charge		images	images	3	3
candlestick	charity		imaging	imaging	16	9
candy	charm		immune	immune	5	3
cane	chart		immunotherapies	immunotherapies	3	3
cannon	chase		immunotherapy	immunotherapy	10	4
cannot	chat		implant	implant	7	3
canoe	cheap		important	important	35	20
can't	check		improve	improve	10	7
canyon	cheek		in	in	505	32
cap	cheese		incidence	incidence	6	4
cape	chemical		include	include	51	20
capital	chest		includes	includes	12	8
captain	chicken		including	including	22	13
car	chief		increase	increase	11	9
card	child		Increased	Increased	5	5
cardboard	childhood		increases	increases	7	5
care	chip		indicates	indicates	5	3
careful	chocolate		Individual	Individual	4	4
careless	choice		individuals	individuals	3	3
carelessness	choose		inflammation	inflammation	3	3
carload	church		information	information	42	12
carpenter	cigarette		infusion	infusion	5	3
carpet	circle		inherited	inherited	3	3
carriage	circumstance		initial	initial	4	3
carrot	cite		initiative	initiative	6	3
carry	citizen		injected	injected	14	7
cart	city		inner	inner	3	3
carve	civil		inside	inside	34	9
case	civilian		Instead	Instead	5	4
cash	claim		Institute	Institute	4	4
cashier	class		insurance	insurance	10	3
castle	classic		intact	intact	3	3
cat	classical		interfere	interfere	3	3
catbird	clause		internal	internal	13	5
catch	clean		into	into	90	17
catcher	clear		intraocular	intraocular	102	11
caterpillar	clearly		involve	involve	17	4
catfish	climate		involves	involves	13	4
catsup	climb		involving	involving	5	5
cattle	clinical		iris	iris	71	16
caught	clock		is	is	731	31
cause	close		isolated	isolated	6	3
cave	closely		it	it	183	29
ceiling	clothes		it’s	it’s	6	3
cell	clothing		its	its	16	12
cellar	cloud		itself	itself	3	3
cent	club		IV	IV	9	6
center	cluster		just	just	7	6
cereal	coach		keep	keep	8	4
certain	coal		kill	kill	6	4
certainly	coast		kind	kind	3	3
chain	coat		Knife	Knife	8	3
chair	code		know	know	15	12
chalk	coffee		knowledge	knowledge	5	4
champion	coin		known	known	19	14
chance	cold		laboratory	laboratory	5	4
change	collapse		large	large	21	11
chap	colleague		larger	larger	7	5
charge	collect		largest	largest	8	3
charm	collection		laser	laser	23	6
chart	college		lasts	lasts	3	3
chase	color		later	later	3	3
chatter	column		layer	layer	19	7
cheap	combination		layers	layers	5	5
cheat	combine		lead	lead	4	4
check	come		Learn	Learn	30	13
checkers	comedy		learning	learning	3	3
cheek	comfort		least	least	5	5
cheer	comfortable		leaving	leaving	3	3
cheese	command		lens	lens	12	5
cherryhest	comment		Less	Less	41	14
chew	commercial		let	let	3	3
chick	commission		life	life	11	5
chicken	commit		lifestyle	lifestyle	3	3
chief	commitment		light	light	27	9
child	committee		light-colored	light-colored	5	4
childhood	common		lights	lights	4	4
children	communicate		like	like	16	14
chill	communication		likely	likely	13	7
chilly	community		limited	limited	6	4
chimney	company		lining	lining	4	4
chin	compare		linked	linked	9	6
china	comparison		list	list	4	4
chip	compensation		listed	listed	7	4
chipmunk	compete		little	little	8	6
chocolate	competition		live	live	3	3
choice	competitive		liver	liver	59	12
choose	competitor		lives	lives	4	3
chop	complain		living	living	3	3
chorus	complaint		local	local	4	4
chose	complete		Localized	Localized	4	4
chosen	completely		located	located	6	3
christen	complex		location	location	9	6
Christmas	complexity		long	long	6	6
church	complicate		look	look	11	6
churn	component		looking	looking	4	3
cigarette	compose		looks	looks	7	6
circle	composition		loss	loss	16	8
circus	compound		lower	lower	8	6
citizen	comprehensive		lung	lung	7	6
city	comprise		lungs	lungs	3	3
clang	compromise		lymph	lymph	49	7
clap	compute		machine	machine	8	4
class	computer		made	made	15	12
classmate	concentrate		magnetic	magnetic	6	4
classroom	concentration		main	main	5	4
claw	concept		major	major	6	3
clay	concern		majority	majority	6	6
clean	concert		make	make	26	12
cleaner	conclude		makes	makes	9	7
clear	conclusion		making	making	9	6
clerk	concrete		malignant	malignant	10	4
clever	condition		Many	Many	42	18
click	conduct		material	material	3	3
cliff	confidence		may	may	217	27
climb	confident		mean	mean	5	3
clip	confirm		means	means	3	3
cloak	conflict		meant	meant	3	3
clock	confuse		measure	measure	4	3
close	confusion		medical	medical	10	7
closet	connect		medium	medium	8	5
cloth	connection		medium-sized	medium-sized	6	3
clothes	consequence		melanin	melanin	4	4
clothing	consequently		melanocytes	melanocytes	11	7
cloud	conservative		melanoma	melanoma	385	31
cloudy	consider		melanomas	melanomas	56	22
clover	considerable		members	members	5	3
clown	consideration		membrane	membrane	3	3
club	consist		metal	metal	3	3
cluck	consistent		metastases	metastases	4	3
clump	constant		metastasis	metastasis	27	11
coach	constantly		metastasized	metastasized	5	5
coal	constitute		metastasizes	metastasizes	3	3
coast	constraint		metastatic	metastatic	54	14
coat	construct		microscope	microscope	8	5
cob	construction		middle	middle	8	5
cobbler	consult		might	might	10	7
cocoa	consultant		millimeters	millimeters	40	3
coconut	consume		million	million	5	4
cocoon	consumer		missing	missing	4	4
cod	contact		mm	mm	42	4
codfish	contain		mm.	mm.	8	3
coffee	contemporary		modified	modified	3	3
coffeepot	content		mole	mole	5	5
coin	contest		molecules	molecules	4	4
cold	context		moles	moles	10	7
collar	continue		monitored	monitored	3	3
college	continuous		months	months	11	7
color	contract		more	more	129	26
colored	contrast		most	most	86	28
colt	contribute		move	move	5	5
column	contribution		moves	moves	5	4
comb	control		MRI	MRI	9	6
come	controversial		much	much	9	6
comfort	convention		multiple	multiple	4	4
comic	conventional		mutation	mutation	8	5
coming	conversation		mutations	mutations	4	3
company	convert		National	National	5	4
compare	convince		natural	natural	6	5
conductorcone	cook		NCI	NCI	7	5
connect	cool		near	near	10	6
coo	cooperation		nearby	nearby	19	6
cook	cope		nearly	nearly	3	3
cooked	copy		need	need	12	8
cooking	core		needed	needed	12	6
cookie	corner		needs	needs	3	3
cookies	corporate		nerve	nerve	20	7
cool	corporation		Nevi	Nevi	19	7
cooler	correct		nevus	nevus	21	9
coop	correspond		new	new	45	11
copper	cost		no	no	51	24
copy	cough		nodes	nodes	28	5
cord	could		normal	normal	16	8
cork	council		not	not	150	27
corn	counsel		nothing	nothing	3	3
corner	count		notice	notice	3	3
correct	counter		now	now	6	5
cost	country		number	number	8	7
cot	county		observation	observation	7	4
cottage	couple		obtain	obtain	3	3
cotton	course		occur	occur	14	9
couch	court		occurs	occurs	10	6
cough	cousin		OCT	OCT	7	3
could	cover		ocular	ocular	127	27
couldn't	coverage		of	of	1100	32
count	cow		off	off	10	4
counter	crack		often	often	60	24
country	craft		older	older	7	5
county	crash		OM	OM	97	12
course	crazy		on	on	142	29
court	cream		Once	Once	8	6
cousin	create		oncologist	oncologist	23	11
cover	creation		oncologists	oncologists	3	3
cow	creative		oncology	oncology	6	4
coward	creature		one	one	41	15
cowardly	credit		ongoing	ongoing	7	7
cowboy	crew		only	only	32	16
cozy	crime		onto	onto	7	4
crab	criminal		open	open	7	5
crack	crisis		operation	operation	4	3
cracker	criterion		ophthalmologist	ophthalmologist	29	17
cradle	critic		Ophthalmology	Ophthalmology	5	3
cramps	critical		Ophthalmoscopy	Ophthalmoscopy	4	3
cranberry	criticism		opinions	opinions	5	4
crank	criticize		optic	optic	20	7
cranky	crop		option	option	15	9
crash	cross		options	options	36	10
crawl	crowd		or	or	411	31
crazy	crucial		orange	orange	5	4
cream	cry		order	order	6	5
creamy	cultural		organizations	organizations	4	3
creek	culture		organs	organs	10	4
creep	cup		original	original	7	5
crept	curious		other	other	140	22
cried	currency		others	others	5	4
croak	current		otherwise	otherwise	3	3
crook	currently		our	our	16	5
crooked	curtain		out	out	25	13
crop	curve		outcomes	outcomes	5	4
cross	custom		outer	outer	9	9
crossing	customer		outlined	outlined	3	3
cross-eyed	cut		outside	outside	63	10
crow	cycle		over	over	22	14
crowd	dad		overall	overall	12	8
crowded	daily		overlying	overlying	5	3
crown	damage		Overview	Overview	6	4
cruel	damn		own	own	6	6
crumb	dance		PAGE	PAGE	4	4
crumble	danger		palliative	palliative	15	3
crush	dangerous		part	part	75	19
crust	dare		particles	particles	5	4
cry	dark		parts	parts	60	10
cries	darkness		past	past	3	3
cub	data		patient	patient	34	13
cuff	database		patient’s	patient’s	11	5
cup	date		patients	patients	110	17
cupboard	daughter		people	people	65	17
cupful	day		per	per	9	5
cure	dead		percentage	percentage	3	3
curl	deal		perform	perform	4	3
curly	dealer		performed	performed	8	3
curtain	dear		periods	periods	4	4
curve	death		person	person	7	3
cushion	debate		person’s	person’s	11	7
custard	debt		physical	physical	7	4
customer	decade		physically	physically	4	3
cut	decide		physician	physician	5	4
cute	decision		picture	picture	15	4
cuttingdab	declare		Pictures	Pictures	19	4
dad	decline		piece	piece	3	3
daddy	decrease		pigment	pigment	19	13
daily	dedicate		pigmentation	pigmentation	9	6
dairy	deep		pigmented	pigmented	9	3
daisy	deeply		place	place	11	6
dam	defeat		placed	placed	18	6
damage	defend		places	places	6	6
dame	defense		plan	plan	23	7
damp	deficit		plaque	plaque	39	7
dance	define		please	please	3	3
dancer	definitely		point	point	5	3
dancing	definition		poor	poor	7	6
dandy	degree		population	population	3	3
danger	delay		possible	possible	15	6
dangerous	delight		posterior	posterior	3	3
dare	deliver		potential	potential	5	3
dark	delivery		potentially	potentially	4	4
darkness	demand		power	power	4	4
darling	democracy		predict	predict	5	3
darn	democratic		present	present	14	9
dart	demonstrate		pressure	pressure	3	3
dash	demonstration		prevent	prevent	6	5
date	density		primary	primary	43	17
daughter	deny		procedure	procedure	27	7
dawn	department		procedures	procedures	7	4
day	depend		process	process	15	8
daybreak	dependent		produce	produce	6	6
daytime	deposit		professionals	professionals	3	3
dead	depress		profiling	profiling	3	3
deaf	depression		prognosis	prognosis	20	6
deal	depth		promising	promising	3	3
dear	derive		prostate	prostate	3	3
death	describe		prosthesis	prosthesis	8	4
December	description		protect	protect	4	4
decide	desert		Proton	Proton	7	4
deck	deserve		proven	proven	4	3
deed	design		provide	provide	6	5
deep	designer		provides	provides	4	3
deer	desire		pupil	pupil	16	8
defeat	desk		put	put	5	5
defend	despite		quality	quality	6	4
defense	destroy		questions	questions	15	10
delight	destruction		quickly	quickly	5	4
den	detail		quite	quite	3	3
dentist	detect		radiation	radiation	125	13
depend	determination		radio	radio	3	3
deposit	determine		radioactive	radioactive	17	8
describe	develop		radiotherapy	radiotherapy	9	5
desertdeserve	development		raised	raised	4	4
desire	device		rare	rare	17	10
desk	devote		rarely	rarely	9	5
destroy	dialog		rate	rate	4	3
devil	die		Rates	Rates	8	6
dew	diet		receive	receive	14	6
diamond	differ		received	received	3	3
did	difference		receives	receives	4	3
didn't	different		recent	recent	7	5
die	differently		recommend	recommend	15	9
died	difficult		recommended	recommended	15	7
dies	difficulty		recommends	recommends	5	3
difference	dig		Recovery	Recovery	6	4
different	digital		recur	recur	6	3
dig	dimension		recurrence	recurrence	12	6
dim	dinner		recurrent	recurrent	6	4
dime	direct		red	red	4	4
dine	direction		reduce	reduce	13	8
ding-dong	directly		refer	refer	3	3
dinner	director		referred	referred	4	3
dip	dirty		regardless	regardless	4	4
direct	disagree		regimen	regimen	3	3
direction	disappear		regional	regional	12	4
dirt	disappoint		Regular	Regular	10	9
dirty	disaster		regularly	regularly	9	8
discover	discipline		related	related	3	3
dish	discount		relatively	relatively	5	3
dislike	discover		remains	remains	4	3
dismiss	discovery		removal	removal	23	9
ditch	discuss		remove	remove	15	5
dive	discussion		removed	removed	19	9
diver	disease		repeated	repeated	6	4
divide	dish		require	require	4	3
do	disk		research	research	34	11
dock	dismiss		researchers	researchers	5	3
doctor	disorder		resection	resection	16	5
does	display		resonance	resonance	6	4
doesn't	dispute		resources	resources	4	4
dog	distance		response	response	7	4
doll	distant		result	result	5	4
dollar	distinct		results	results	11	7
dolly	distinction		retina	retina	34	11
done	distinguish		retinal	retinal	8	4
donkey	distribute		right	right	6	4
don't	district		risk	risk	94	19
door	disturb		role	role	3	3
doorbell	diversity		routine	routine	5	5
doorknob	divide		safe	safe	3	3
doorstep	division		same	same	13	7
dopedot	divorce		sample	sample	8	4
double	do		scan	scan	19	6
dough	doctor		scanner	scanner	4	3
dove	document		scans	scans	8	5
down	dog		schedule	schedule	3	3
downstairs	dollar		sclera	sclera	19	7
downtown	domestic		screen	screen	3	3
dozen	dominate		screening	screening	6	4
drag	door		sealed	sealed	3	3
drain	double		search	search	19	4
drank	doubt		second	second	5	5
draw	down		section	section	6	4
drawer	dozen		see	see	44	19
drawing	draft		seeds	seeds	13	5
dream	drag		seeing	seeing	8	4
dress	drama		seek	seek	3	3
dresser	dramatic		seems	seems	3	3
dressmaker	dramatically		seen	seen	9	6
drew	draw		send	send	4	3
dried	dream		sends	sends	5	3
drift	dress		series	series	7	4
drill	drink		set	set	3	3
drink	drive		several	several	17	12
drip	driver		sewn	sewn	5	5
drive	drop		shape	shape	10	7
driven	drug		she	she	5	4
driver	dry		sheet	sheet	3	3
drop	due		should	should	27	12
drove	during		show	show	14	8
drown	dust		showing	showing	3	3
drowsy	duty		shown	shown	11	8
drub	each		shows	shows	5	3
drum	ear		shrink	shrink	3	3
drunk	early		side	side	55	9
dry	earn		significant	significant	6	5
duck	earth		signs	signs	29	9
due	ease		similar	similar	9	6
dug	easily		Since	Since	6	5
dull	east		site	site	13	10
dumb	eastern		six	six	3	3
dump	easy		size	size	83	15
during	eat		skin	skin	55	22
dust	economic		slight	slight	4	4
dusty	economy		slowly	slowly	5	5
duty	edge		small	small	54	14
dwarf	edit		smaller	smaller	7	5
dwell	edition		smoking	smoking	3	3
dwelt	editor		so	so	32	16
dyingeach	educate		social	social	8	4
eager	education		socket	socket	10	6
eagle	educational		Some	Some	72	23
ear	effect		Sometimes	Sometimes	17	6
early	effective		sound	sound	9	4
earn	effectively		source	source	3	3
earth	efficiency		special	special	13	5
east	efficient		specialist	specialist	15	8
eastern	effort		specializes	specializes	4	4
easy	egg		specific	specific	11	7
eat	either		spot	spot	13	6
eaten	elderly		spots	spots	5	4
edge	elect		spread	spread	123	18
egg	election		spreading	spreading	6	4
eh	electric		spreads	spreads	33	10
eight	electricity		stage	stage	53	8
eighteen	electronic		Stages	Stages	14	6
eighth	element		staging	staging	23	8
eighty	eliminate		standard	standard	30	10
either	else		start	start	6	5
elbow	elsewhere		started	started	3	3
elder	email		starting	starting	6	4
eldest	embarrass		States	States	8	8
electricelectricity	embrace		stereotactic	stereotactic	3	3
elephant	emerge		Still	Still	11	10
eleven	emergency		stop	stop	7	4
elf	emotion		strong	strong	5	4
elm	emotional		structures	structures	4	3
else	emphasis		studied	studied	6	4
elsewhere	emphasize		studies	studies	15	8
empty	empire		Study	Study	11	8
end	employ		substance	substance	6	3
ending	employee		successful	successful	3	3
enemy	employer		such	such	49	17
engine	employment		sun	sun	4	4
engineer	empty		sunglasses	sunglasses	8	3
English	enable		sunlight	sunlight	11	5
enjoy	encounter		support	support	23	6
enough	encourage		sure	sure	13	8
enter	end		surface	surface	12	8
envelope	enemy		surgeon	surgeon	3	3
equal	energy		Surgery	Surgery	70	9
erase	engage		surgical	surgical	10	5
eraser	engine		surgically	surgically	4	3
errand	engineer		surrounding	surrounding	5	5
escape	enhance		surveillance	surveillance	6	3
eveeven	enjoy		Survival	Survival	8	7
evening	enormous		symptoms	symptoms	47	14
ever	enough		syndrome	syndrome	10	7
every	ensure		system	system	46	10
everybody	enter		systemic	systemic	18	8
everyday	enterprise		T	T	17	3
everyone	entertain		Take	Take	14	6
everything	entertainment		taken	taken	17	7
everywhere	entire		takes	takes	9	5
evil	entirely		taking	taking	11	3
exact	entitle		Talk	Talk	29	10
except	entrance		talking	talking	4	4
exchange	entry		tanning	tanning	4	3
excited	envelope		targeted	targeted	19	8
exciting	environment		team	team	29	10
excuse	environmental		technique	technique	5	3
exit	episode		tend	tend	4	3
expect	equal		test	test	17	6
explain	equally		tested	tested	11	6
extra	equation		testing	testing	13	5
eye	equipment		Tests	Tests	52	11
eyebrowfable	equivalent		than	than	85	17
face	era		that	that	268	32
facing	error		the	the	2229	32
fact	escape		their	their	33	14
factory	especially		them	them	20	11
fail	essay		then	then	12	7
faint	essential		therapies	therapies	15	8
fair	establish		therapy	therapy	106	12
fairy	establishment		there	there	94	23
faith	estate		Therefore	Therefore	5	3
fake	estimate		thermotherapy	thermotherapy	7	3
fall	ethnic		these	these	76	22
FALSE	evaluate		they	they	50	20
family	evaluation		thickness	thickness	12	6
fan	even		thin	thin	5	4
fancy	evening		things	things	4	4
far	event		think	think	11	6
faraway	eventually		this	this	143	27
fare	ever		those	those	12	10
farmer	every		Though	Though	11	7
farm	everybody		Three	Three	22	11
farming	everyday		through	through	47	12
far-off	everyone		thus	thus	5	5
farther	everything		time	time	28	17
fashion	everywhere		times	times	3	3
fast	evidence		tiny	tiny	3	3
fasten	evil		tissue	tissue	43	13
fat	evolution		tissues	tissues	23	7
father	evolve		to	to	765	31
fault	exact		together	together	4	3
favor	exactly		tomography	tomography	13	5
favorite	exam		too	too	11	6
fear	examination		tract	tract	5	4
feast	examine		travels	travels	13	4
feather	example		treat	treat	23	10
February	exceed		treated	treated	20	10
fed	excellent		treating	treating	17	7
feed	except		treatment	treatment	280	24
feel	exception		treatments	treatments	71	14
feet	excess		trial	trial	35	6
fell	exchange		trials	trials	94	10
fellow	excite		trouble	trouble	6	3
felt	excitement		tumor	tumor	345	21
fence	exclude		tumor’s	tumor’s	3	3
fever	excuse		tumors	tumors	61	15
few	executive		two	two	18	12
fib	exercise		type	type	55	15
fiddle	exhaust		types	types	36	12
field	exhibit		typically	typically	24	9
fife	exhibition		ultimately	ultimately	5	4
fifteen	exist		ultrasound	ultrasound	19	8
fifth	existence		ultraviolet	ultraviolet	5	4
fifty	expand		unclear	unclear	5	4
fig	expansion		under	under	9	7
fight	expect		understand	understand	6	5
figure	expectation		Understanding	Understanding	6	6
filefill	expenditure		United	United	6	6
film	expense		Unlike	Unlike	9	7
finally	expensive		until	until	4	4
find	experience		unusual	unusual	5	4
fine	experiment		up	up	21	15
finger	experimental		use	use	28	9
finish	expert		used	used	90	17
fire	explain		useful	useful	5	5
firearm	explanation		uses	uses	24	7
firecracker	explore		using	using	18	12
fireplace	export		usually	usually	31	17
fireworks	expose		UV	UV	11	5
firing	exposure		uvea	uvea	16	11
first	express		uveal	uveal	38	14
fish	expression		variety	variety	4	3
fisherman	extend		vein	vein	8	6
fist	extension		very	very	24	15
fit	extensive		vessels	vessels	27	11
fits	extent		vision	vision	33	13
five	external		visit	visit	8	5
fix	extra		visual	visual	4	3
flag	extract		vitreous	vitreous	8	3
flake	extraordinary		wall	wall	11	6
flame	extreme		want	want	10	6
flap	extremely		waves	waves	12	4
flash	eye		way	way	11	8
flashlight	face		ways	ways	15	6
flat	facility		We	We	11	9
flea	fact		website	website	5	3
flesh	factor		well	well	16	13
flew	factory		were	were	10	7
flies	fade		what	what	21	16
flight	fail		When	When	59	22
flip	failure		where	where	48	13
flip-flop	fair		whether	whether	21	9
float	fairly		which	which	76	22
flock	faith		while	while	18	10
flood	faithfully		white	white	15	11
floor	fall		who	who	42	13
flop	false		whose	whose	3	3
flour	familiar		why	why	6	5
flow	family		widely	widely	5	4
flower	famous		width	width	4	3
flowery	fan		will	will	64	20
flutter	fancy		with	with	263	30
fly	fantastic		within	within	11	8
foam	far		without	without	15	9
fog	farm		work	work	13	8
foggy	farmer		working	working	5	4
fold	fascinate		works	works	4	3
folks	fashion		would	would	7	5
follow	fast		x-rays	x-rays	7	4
following	fat		year	year	13	9
fond	father		yearly	yearly	4	4
food	fault		years	years	15	10
fool	favor		yet	yet	9	6
foolishfoot	favorite		you	you	126	28
football	fear		you’re	you’re	4	4
footprint	feature		your	your	169	32
for	federal
forehead	fee
forest	feed
forget	feel
forgive	fellow
forgot	female
forgotten	fence
fork	festival
form	few
fort	fiction
forth	field
fortune	fight
forty	figure
forward	file
fought	fill
found	film
fountain	filter
four	final
fourteen	finally
fourth	finance
fox	financial
frame	find
free	fine
freedom	finger
freeze	finish
freight	fire
French	firm
fresh	firmly
fret	first
Friday	firstly
fried	fish
friend	fit
friendly	fix
friendship	flag
frighten	flash
frog	flat
from	flexible
front	flight
frost	float
frown	flood
froze	floor
fruit	flow
fry	flower
fudge	fly
fuel	focus
full	fold
fully	folk
fun	follow
funny	food
fur	fool
furniture	foot
further	football
fuzzygain	for
gallon	force
gallop	forecast
game	foreign
gang	forest
garage	forever
garbage	forget
garden	form
gas	formal
gasoline	format
gate	formation
gather	former
gave	formula
gay	forth
gear	fortunate
geese	fortune
general	forward
gentle	found
gentleman	foundation
gentlemen	fragment
geography	frame
get	framework
getting	free
giant	freedom
gift	freeze
gingerbread	frequency
girl	frequent
give	frequently
given	fresh
giving	friend
glad	friendly
gladly	friendship
glance	frighten
glass	from
glasses	front
gleam	fruit
glide	fuel
glory	fulfill
gloveglow	full
glue	fully
go	fun
going	function
goes	functional
goal	fund
goat	fundamental
gobble	funny
God	furniture
god	further
godmother	furthermore
gold	future
golden	gain
goldfish	gallery
golf	game
gone	gap
good	garden
goods	gas
goodbye	gate
good-by	gather
good-bye	gay
good-looking	gaze
goodness	gear
goody	gender
goose	gene
gooseberry	general
got	generally
govern	generate
government	generation
gown	genetic
grab	gentle
gracious	gentleman
grade	gently
grain	genuine
grand	gesture
grandchild	get
grandchildren	giant
granddaughter	gift
grandfathergrandma	girl
grandmother	give
grandpa	glad
grandson	glance
grandstand	glass
grape	global
grapes	go
grapefruit	goal
grass	god
grasshopper	gold
grateful	golden
grave	golf
gravel	good
graveyard	govern
gravy	government
gray	governor
graze	grab
grease	grade
great	gradually
green	graduate
greet	grain
grew	grammar
grind	grand
groan	grandmother
grocery	grant
ground	grass
group	grateful
grove	gray
grow	great
guard	greatly
guess	green
guest	greet
guide	grin
gulf	ground
gum	group
gun	grow
gunpowder	growth
guyha	guarantee
habit	guard
had	guess
hadn't	guest
hail	guide
hair	guideline
haircut	guilty
hairpin	guitar
half	gun
hall	guy
halt	habit
ham	hair
hammer	half
hand	hall
handful	hand
handkerchief	handle
handle	hang
handwriting	happen
hang	happiness
happen	happy
happily	harbor
happiness	hard
happy	hardly
harbor	harm
hard	hat
hardly	hate
hardship	have
hardware	he
hare	head
hark	health
harm	healthy
harness	hear
harp	heart
harvest	heat
has	heavily
hasn't	heavy
haste	height
hasten	hell
hasty	hello
hat	help
hatch	helpful
hatchet	hence
hate	here
haul	hero
have	herself
haven't	hesitate
having	hi
hawk	hide
hay	high
hayfield	highlight
haystack	highly
he	hill
head	himself
headache	hint
heal	hire
health	historian
healthy	historic
heap	historical
hearhearing	history
heard	hit
heart	hold
heat	holder
heater	hole
heaven	holiday
heavy	home
he'd	honest
heel	honor
height	hook
held	hope
hell	hopefully
he'll	horrible
hello	horse
helmet	hospital
help	host
helper	hot
helpful	hotel
hem	hour
hen	house
henhouse	household
her	how
hers	however
herd	huge
here	human
here's	humor
hero	hunger
herself	hunt
he's	hurry
hey	hurt
hickory	husband
hid	hypothesis
hidden	i
hide	ice
high	idea
highway	ideal
hill	identify
hillside	identity
hilltop	if
hilly	ignore
him	ill
himself	illegal
hind	illness
hint	illustrate
hip	illustration
hire	image
his	imagination
hiss	imagine
history	immediate
hit	immediately
hitch	immigrant
hive	implement
ho	implementation
hoe	implication
hog	imply
hold	import
holder	importance
hole	important
holidayhollow	impose
holy	impossible
home	impress
homely	impression
homesick	impressive
honest	improve
honey	improvement
honeybee	in
honeymoon	incentive
honk	inch
honor	incident
hood	include
hoof	income
hook	incorporate
hoop	increase
hop	increasingly
hope	indeed
hopeful	independence
hopeless	independent
horn	index
horse	indicate
horseback	indication
horseshoe	individual
hose	industrial
hospital	industry
host	infant
hot	infection
hotel	inflation
hound	influence
hour	inform
house	information
housetop	initial
housewife	initially
housework	initiative
how	injure
however	injury
howl	inner
hug	innocent
huge	innovation
hum	input
humble	inquiry
hump	inside
hundred	insight
hung	insist
hunger	inspire
hungry	install
hunk	instance
hunt	instead
hunter	institution
hurrah	institutional
hurried	instruction
hurry	instrument
hurt	insurance
husband	insure
hush	integrate
hut	intellectual
hymnI	intelligence
ice	intend
icy	intense
I'd	intention
idea	interaction
ideal	interest
if	interior
ill	internal
I'll	international
I'm	interpret
important	interpretation
impossible	intervention
improve	interview
in	into
inchinches	introduce
income	introduction
indeed	invent
Indian	invest
indoors	investigate
ink	investigation
inn	investment
insect	investor
inside	invitation
instant	invite
instead	involve
insult	involvement
intend	iron
interested	island
interestinginto	isolate
invite	issue
iron	it
is	item
island	itself
isn't	jacket
it	jail
its	job
it's	join
itself	joint
I've	joke
ivory	journal
ivyjacket	journalist
jacks	journey
jail	joy
jam	judge
January	judgment
jar	jump
jaw	jury
jay	just
jelly	justice
jellyfish	justify
jerkjig	keen
job	keep
jockey	key
join	kick
joke	kid
joking	kill
jolly	kind
journey	king
joy	kiss
joyful	kitchen
joyousjudge	knee
jug	knife
juice	knock
juicy	know
July	knowledge
jump	label
June	labor
junior	laboratory
junk	lack
justkeen	lady
keep	lake
kept	land
kettle	landscape
key	language
kick	large
kid	largely
kill	last
killed	late
kindkindly	latter
kindness	laugh
king	laughter
kingdom	launch
kiss	law
kitchen	lawyer
kite	lay
kitten	layer
kitty	lazy
kneekneel	lead
knew	leader
knife	leadership
knit	league
knives	lean
knob	leap
knock	learn
knot	least
know	leather
knownlace	leave
lad	lecture
ladder	left
ladies	leg
lady	legal
laid	legislation
lake	lend
lamb	length
lame	less
lamp	lesson
land	let
lane	letter
language	level
lantern	liability
lap	liberal
lard	library
large	license
lash	lie
lass	life
last	lift
late	light
laugh	like
laundry	likely
law	limit
lawn	limitation
lawyer	line
lay	link
lazy	lip
lead	liquid
leader	list
leaf	listen
leak	listener
lean	literally
leap	literary
learn	literature
learned	little
least	live
leather	load
leave	loan
leavingled	local
left	locate
leg	location
lemon	lock
lemonade	log
lend	logic
length	long
less	look
lesson	loose
let	lose
let's	loss
letter	lot
letting	loud
lettuce	love
level	lovely
liberty	lover
library	low
lice	luck
lick	lucky
lid	lunch
lie	luxury
life	machine
lift	mad
light	magazine
lightness	magic
lightning	mail
like	main
likely	mainly
liking	maintain
lily	maintenance
limb	major
lime	majority
limp	make
line	maker
linen	male
lion	man
lip	manage
list	management
listen	manager
litlittle	manner
live	manufacture
lives	manufacturer
lively	many
liver	map
living	march
lizard	margin
load	mark
loaf	market
loan	marriage
loaves	marry
lock	mass
locomotive	massive
log	master
lone	match
lonely	mate
lonesome	material
long	mathematics
look	matter
lookout	mature
loop	maximum
loose	may
lord	maybe
lose	mayor
loser	meal
loss	mean
lost	meanwhile
lot	measure
loud	measurement
love	meat
lovely	mechanism
lover	medical
low	medicine
luck	medium
lucky	meet
lumber	member
lump	membership
lunch	memory
lyingma	mental
machine	mention
machinery	menu
mad	mere
made	merely
magazine	mess
magic	message
maid	metal
mail	meter
mailbox	method
mailman	middle
major	might
make	mile
making	military
male	milk
mama	mind
mamma	mine
man	minimum
manager	minister
mane	minor
manger	minority
many	minute
map	mirror
maple	miss
marble	mission
march	mistake
March	mix
mare	mixture
mark	mobile
market	mode
marriage	model
married	moderate
marry	modern
mask	modify
mast	module
master	mom
mat	moment
match	money
matter	monitor
mattress	month
may	monthly
May	mood
maybe	moon
mayor	moral
maypoleme	more
meadow	moreover
meal	morning
mean	mortgage
means	most
meant	mostly
measure	mother
meat	motion
medicine	motivate
meet	motivation
meeting	motor
melt	mount
member	mountain
men	mouse
mend	mouth
meow	move
merry	movement
mess	movie
message	much
met	multiple
metal	murder
mew	muscle
mice	museum
middle	music
midnight	musical
might	musician
mighty	must
mile	mutual
milk	myself
milkman	mystery
mill	name
miler	narrative
million	narrow
mind	nation
mine	national
miner	native
mint	natural
minute	naturally
mirror	nature
mischief	near
miss	nearby
Miss	nearly
misspell	necessarily
mistake	necessary
mistymitt	neck
mitten	need
mix	negative
moment	neglect
Monday	negotiate
money	negotiation
monkey	neighbor
month	neighborhood
moo	neither
moon	nerve
moonlight	nervous
moose	net
mop	network
more	never
morning	nevertheless
morrow	new
moss	newly
most	news
mostly	newspaper
mother	next
motor	nice
mount	night
mountain	no
mouse	nobody
mouth	noise
move	none
movie	nor
movies	normal
moving	normally
mow	north
Mr.	northern
Mrs.	nose
much	not
mud	note
muddy	nothing
mug	notice
mule	notion
multiply	noun
murder	novel
music	now
must	nowadays
my	nowhere
myselfnail	nuclear
name	number
nap	numerous
napkin	nurse
narrow	object
nasty	objective
naughty	obligation
navy	observation
near	observe
nearby	obvious
nearly	obviously
neat	occasion
neck	occasionally
necktie	occupy
need	occur
needle	ocean
needn't	odd
Negro	of
neighbor	off
neighborhoodneither	offense
nerve	offer
nest	office
net	officer
never	official
nevermore	often
new	oil
news	okay
newspaper	old
next	on
nibble	once
nice	one
nickel	online
night	only
nightgown	onto
nine	open
nineteen	opera
ninety	operate
no	operation
nobodynod	operator
noise	opinion
noisy	opponent
none	opportunity
noon	oppose
nor	opposite
north	opposition
northern	option
nose	or
not	orange
note	order
nothing	ordinary
notice	organic
November	organization
now	organize
nowhere	origin
number	original
nurse	originally
nutoak	other
oar	otherwise
oatmeal	ought
oats	ourselves
obey	out
ocean	outcome
o'clock	outline
October	output
odd	outside
of	over
off	overall
offer	overcome
office	overseas
officer	owe
often	own
oh	owner
oil	ownership
old	pace
old-fashioned	pack
on	package
onceone	page
onion	pain
only	paint
onward	pair
open	pale
or	panel
orange	panic
orchard	paper
order	paragraph
ore	parallel
organ	parent
other	park
otherwise	part
ouch	participant
ought	participate
our	participation
ours	particular
ourselves	particularly
out	partly
outdoors	partner
outfitoutlaw	partnership
outline	party
outside	pass
outward	passage
oven	passenger
over	passion
overalls	past
overcoat	path
overeat	patient
overhead	pattern
overhear	pause
overnight	pay
overturn	payment
owe	peace
owing	peak
owl	peer
own	pen
owner	penalty
oxpa	pension
pace	people
pack	per
package	perceive
pad	percent
page	percentage
paid	perception
pail	perfect
pain	perfectly
painful	perform
paint	performance
painter	perhaps
painting	period
pair	permanent
pal	permission
palace	permit
pale	person
pan	personal
pancake	personality
pane	personally
pansy	personnel
pants	perspective
papa	persuade
paper	phase
parade	phenomenon
pardon	philosophy
parent	phone
park	photo
part	photograph
partly	phrase
partner	physical
party	piano
pass	pick
passenger	picture
past	piece
paste	pig
pasture	pile
pat	pilot
patch	pink
path	pipe
patter	pitch
pave	place
pavement	plain
paw	plan
pay	plane
payment	planet
pea	plant
peas	plastic
peace	plate
peaceful	platform
peach	play
peaches	player
peak	pleasant
peanut	please
pear	pleasure
pearl	plenty
peck	plot
peek	plus
peel	pocket
peep	poem
peg	poet
pen	poetry
pencil	point
pennypeople	police
pepper	policy
peppermint	political
perfume	politician
perhaps	politics
person	poll
pet	pollution
phone	pool
piano	poor
pick	pop
pickle	popular
picnic	population
picture	port
pie	portion
piece	portrait
pig	pose
pigeon	position
piggy	positive
pile	possess
pill	possession
pillow	possibility
pin	possible
pine	possibly
pineapple	post
pink	pot
pint	potato
pipe	potential
pistol	potentially
pit	pound
pitch	pour
pitcher	poverty
pity	power
place	powerful
plain	practical
plan	practice
plane	praise
plant	pray
plate	precise
platform	precisely
platter	predict
play	prefer
player	preference
playground	pregnancy
playhouse	pregnant
playmate	premise
plaything	preparation
pleasant	prepare
please	presence
pleasure	present
plenty	presentation
plow	preserve
plug	president
plum	presidential
pocket	press
pocketbook	pressure
poem	presumably
point	pretend
poison	pretty
poke	prevent
pole	previous
police	previously
policeman	price
polish	pride
politeond	primarily
ponies	primary
pony	prime
pool	principal
poor	principle
pop	print
popcorn	printer
popped	prior
porch	priority
pork	prison
possible	prisoner
post	private
postage	privilege
postman	prize
pot	pro
potato	probability
potatoes	probably
pound	problem
pour	procedure
powder	proceed
power	process
powerful	produce
praise	producer
pray	product
prayer	production
prepare	profession
present	professional
pretty	professor
price	profile
prick	profit
prince	program
princess	progress
print	project
prison	promise
prize	promote
promise	promotion
proper	prompt
protect	proof
proud	proper
prove	properly
prune	property
public	proportion
puddle	proposal
puff	propose
pull	prospect
pump	protect
pumpkin	protection
punch	protein
punish	protest
pup	proud
pupil	prove
puppy	provide
pure	province
purple	provision
purse	psychological
push	pub
puss	public
pussy	publication
pussycat	publisher
put	pull
putting	pump
puzzlequack	pupil
quart	purchase
quarter	pure
queenqueer	purpose
question	pursue
quick	push
quicklyquiet	put
quilt	qualification
quit	qualify
quiterabbit	quality
race	quantity
rack	quarter
radio	question
radish	quick
rag	quickly
rail	quiet
railroad	quietly
railway	quite
rain	quote
rainy	race
rainbow	racial
raise	radical
raisin	radio
rake	rail
ram	rain
ran	raise
ranch	random
rang	range
rap	rank
rapidly	rapid
rat	rapidly
rate	rare
rather	rarely
rattle	rat
raw	rate
ray	rather
reach	ratio
read	raw
reader	reach
reading	react
ready	reaction
real	read
really	reader
reap	ready
rear	real
[truncated: 875 more rows]

## Sheet: Ret Blast
Average
Document name		Coleman-Liau GL	new dale chal	GE	FK	Forcast	Fry	Gunning Fog	NFC	Raygor	SMOG		AVERAGE
Can RB be found early_ high.docx		10.75	9.5	10.9	11.75	10.2	12	13.15	11.25	10.5	12.6		11.2625
Can RB be prevented high.docx		12.1	11.5	13.1	11.4	10.4	12	12.9	10.7	11	12.9		11.875
Chemotherapy for RB high.docx		10.55	9.5	10.3	9.3	10.7	9.5	10	7.65	8.5	10.9		9.8625
Cryotherapy for RB high.docx		9.3	7.5	8.8	9.8	9.9	10	11.9	9.6	8	11.5		9.7875
Key statistics for retinoblastoma high.docx		9.3	7.5	7.8	10.1	10.2	Text is too difficult to be classified to a specific grade level because it contains too many high syllable words.	9.7	6.2	8	11.5		9.0375
Laser therapy for RB high.docx		11	9.5	11.2	10.8	10.6	12	11.7	9.4	9	11.4		10.7
Living as a RB survivor high.docx		11.6	10.5	12.15	11.2	10.8	11.5	12.1	10.5	11.5	12		11.3562
Questions to ask about rb high.docx		8	6.5	6.95	7.75	9.3	7.5	9.5	8.45	7.5	9.4		8.23125
Radiation therapy for rb high.docx		11	9.5	11.2	10.6	10.9	11	12.2	9.4	11	12.3		10.8875
RB stages high.docx		10.75	9.5	11.2	11.9	10.4	12	10.55	8.1	11.5	12.65		10.6313
Risk Factors for Retinoblastoma high.docx		13.35	11.5	12.8	12.35	11	17	13	8.85	11.5	13.1		11.9937
Sign and symptoms of RB high.docx		8.65	5.5	6.85	7.95	9.85	8	8.4	6.6	7.5	9.2		7.875
Surgery for RB high.docx		8.6	7.5	8.8	9.4	9.9	9	11.7	10.1	8	11		9.625
Tests for RB high.docx		9.5	9.5	9.4	10.65	9.9	10	12.25	10.6	9	11.95		10.4688
Treating RB high.docx		11.95	9.5	11.85	10.1	10.8	11.5	10.1	7.55	11.5	11.65		10.4375
Treatment of RB, based on extent of disease high.docx		11.35	11.5	12.5	12.1	10.8	13	13.5	11.65	11	12.75		12.0188
What_s new in retinoblastoma research high.docx		13.1	11.5	14.4	12.85	11.2	14	13.5	11.1	11	13.45		12.6375
What Causes Retinoblastoma High.docx		9.9	8.5	9.7	9.3	9.3	10	10.95	8.6	8	11.35		9.7
What is Retinoblastoma.docx		10	9.5	9.4	9.95	9.7	10	11.5	9.2	8	11.4		10.0813
RB high.docx		13.55	11.5	14.05	12.6	11.5	17	11	6.3	13	12.9		11.675
RB-additional resources high.docx		12.55	11.75	14.1	13.85	11.3	14.5	13.3	11.85	11	14.65		12.9187
RB- clinical trials high.docx		12.15	11.5	13.4	11.25	11.7	12.5	13.25	10.2	13	12.9		12.0437
RB- coping with treatment high.docx		11.05	9.5	10.3	8.7	10.6	9	9.85	7.1	11	10.9		9.75
RB- diagnosis high.docx		9.7	9.5	10	10	10.5	10.5	11.7	8.95	10	11.9		10.2812
RB- follow-up care high.docx		13	9.5	13.1	11.3	11	13	13	10	13	13.3		11.775
RB- intro high.docx		9.2	7.5	8.8	8.2	9.9	9	8.6	6	8	9.9		8.5125
RB-questions high.docx		9.55	7.5	8.7	9.5	9.3	8.5	11.7	10	10	11.7		9.74375
RB- research high.docx		13.4	13.75	15.4	14.85	11.3	14.5	14	12.6	15	13.95		13.6562
RB- risk factors high.docx		11.2	11.5	12.5	12.5	11.2	17	13.2	9.4	11	13.3		11.85
RB- stages high.docx		10.4	10.5	10.3	9.1	10.3	10	10.5	7.65	9	11.35		10.0125
RB- statistics high.docx		10.2	4.5	8.3	9.6	10.5	Text is too difficult to be classified to a specific grade level because it contains too many high syllable words.	11.3	6.6	9	12		9.125
RB-survivorship high.docx		13.6	10.5	13.75	11.45	11.9	14	12.2	8.4	17	13.4		11.9
RB- symptomes high.docx		10.8	6.5	8.9	8.85	10.7	9.5	9.2	6.35	10.5	10.5		8.975
RB- treatment high.docx		12.6	11.5	13.1	11.15	11.3	14	13.35	9.55	13	13		11.9437
About RB high.docx		9.45	10.5	10	11.55	10.1	11.5	12.55	10.6	9.5	12.9		10.9563
Rb-after treatment high.docx		12	10.5	12.45	10.9	10.9	12	11.7	8.05	12	12.95		11.1813
RB-in treatment high.docx		12	10.5	12.45	11.85	11.2	13.5	12.75	9.2	11.5	13.25		11.65
RB-just diagnosed high.docx		11.65	11.5	12.45	12.15	11.1	16	12.5	9	11.5	13.05		11.675
Retinoblastoma high.docx		11.75	10.5	12.15	11.15	10.9	13.5	12.1	8.7	11.5	12.6		11.2312
RB high.docx		10.5	9.5	10.3	10.5	10.4	11.5	11.5	8.65	10	12.5		10.4812
Rb diagnosis and treatment high.docx		9.1	9.5	8.3	7.9	10.6	9	9.3	6.2	7	10.2		8.8875
Rb symptoms high.docx		9.9	5.5	7.8	9.3	9.6	10	10.9	7	7.5	11.6		8.95
What is Retinoblastoma.docx		9.4	5.5	6.8	7.8	9.85	Text is too difficult to be classified to a specific grade level because it contains too many high syllable words.	8.6	4.85	7	9.5		7.7875
Retinoblastoma.docx		15.4	14	16.05	13.65	12	Text is too difficult to be classified to a specific grade level because it contains too many high syllable words.	14	7.95	Text is too difficult to be classified to a specific grade level because it contains too many high syllable words.	13.9		13.3688
Retinoblastoma.docx		12.85	11.5	12.45	11.9	11.4	17	12.3	7.6	12.5	13.25		11.6562
Retinoblastoma.docx		12.25	15	14.35	14.9	10.95	15	15.15	12.35	12.5	15.6		13.8187
Retinoblastoma.docx		10.55	9.5	9.4	9.25	10.2	Text is too difficult to be classified to a specific grade level because it contains too many high syllable words.	10.35	5.7	7	10.7		9.45625
Average		10.3179	8.92857	10.1036	10.3536	10.2893	10.8846	11.3607	9.1	9.46429	11.6
SD		1.49918	1.78516	2.04652	1.39869	0.486027	2.40792	1.47585	1.54596	1.61083	1.18727
Average Total	10.2567
SD Total	17.7929	2.22412	1.49135
High
Document name		Coleman-Liau GL	new dale chal	GE	FK	Forcast	Fry	Gunning Fog	NFC	Raygor	SMOG
Can RB be found early_ high.docx		10.7	9.5	10.6	11.4	10.2	12	12.8	10.7	10	12.4
Can RB be prevented high.docx		12.1	11.5	13.1	11.4	10.4	12	12.9	10.7	11	12.9
Chemotherapy for RB high.docx		10.3	9.5	9.4	8.4	10.7	9	9.3	6.4	8	10.3
Cryotherapy for RB high.docx		9.3	7.5	8.8	9.8	9.9	10	11.9	9.6	8	11.5
Key statistics for retinoblastoma high.docx		9.3	7.5	7.8	10.1	10.2	Text is too difficult to be classified to a specific grade level because it contains too many high syllable words.	9.7	6.2	8	11.5
Laser therapy for RB high.docx		11	9.5	11.2	10.8	10.6	12	11.7	9.4	9	11.4
Living as a RB survivor high.docx		11.5	9.5	11.8	10.4	10.8	11	11.4	9.4	11	11.6
Questions to ask about rb high.docx		7.2	5.5	5.1	4.9	9.3	6	6.6	4.4	6	8.1
Radiation therapy for rb high.docx		11	9.5	11.2	10.6	10.9	11	12.2	9.4	11	12.3
RB stages high.docx		10.6	9.5	10.6	11	10.4	11	10.1	7.4	11	12.1
Risk Factors for Retinoblastoma high.docx		13.2	11.5	12.5	11.8	11	17	12.7	8.1	11	12.7
Sign and symptoms of RB high.docx		8.3	5.5	5.9	6.7	9.9	7	7.4	5.1	7	8.6
Surgery for RB high.docx		8.6	7.5	8.8	9.4	9.9	9	11.7	10.1	8	11
Tests for RB high.docx		9.5	9.5	9.4	10.5	9.9	10	12.1	10.4	9	11.9
Treating RB high.docx		11.7	9.5	11.2	9.3	10.8	11	9.5	6.6	11	11.1
Treatment of RB, based on extent of disease high.docx		11.3	11.5	12.5	11.8	10.8	13	13.2	11.2	11	12.6
What_s new in retinoblastoma research high.docx		13.1	11.5	14.4	12.8	11.2	14	13.5	11	11	13.4
What Causes Retinoblastoma High.docx		9.9	7.5	9.4	9.2	9.3	10	10.9	8.5	8	11.3
What is Retinoblastoma.docx		10	9.5	9.4	9.9	9.7	10	11.4	9.1	8	11.4
RB high.docx		13.3	11.5	13.1	11.8	11.5	Text is too difficult to be classified to a specific grade level because it contains too many high syllable words.	10.5	5.5	Text is too difficult to be classified to a specific grade level because it contains too many 6+ character words.	12.2
RB-additional resources high.docx		12.1	9.5	12.5	10.8	11.3	14	10.6	7.7	11	12.7
RB- clinical trials high.docx		12.1	11.5	13.1	11	11.7	12	13.1	9.9	13	12.7
RB- coping with treatment high.docx		11	9.5	10	8.5	10.6	9	9.7	6.8	11	10.8
RB- diagnosis high.docx		9.6	9.5	9.4	9.6	10.5	10	11.3	8.3	10	11.6
RB- follow-up care high.docx		13	9.5	13.1	11.3	11	13	13	10	13	13.3
RB- intro high.docx		9.2	7.5	8.8	8.2	9.9	9	8.6	6	8	9.9
RB-questions high.docx		8.9	5.5	6.8	6.6	9.3	7	8.9	5.8	8	10
RB- research high.docx		13.1	11.5	14.4	12.2	11.3	14	12.1	9.6	13	12.6
RB- risk factors high.docx		11.2	11.5	12.5	12.5	11.2	17	13.2	9.4	11	13.3
RB- stages high.docx		10.1	9.5	9.4	8.2	10.3	10	9.7	6.3	8	10.7
RB- statistics high.docx		10.2	7.5	8.3	9.6	10.5	Text is too difficult to be classified to a specific grade level because it contains too many high syllable words.	11.3	6.6	9	12
RB-survivorship high.docx		13.5	9.5	13.1	10.9	11.9	14	11.9	7.9	17	13
RB- symptomes high.docx		10.5	5.5	7.8	8	10.7	9	8.6	5.3	10	9.9
RB- treatment high.docx		12.6	11.5	13.1	11.1	11.3	14	13.3	9.5	13	13
About RB high.docx		9.4	9.5	10	11.1	10.1	11	12.1	9.9	9	12.6
Rb-after treatment high.docx		11.7	9.5	11.2	9.7	10.9	11	10.9	6.7	11	12.1
RB-in treatment high.docx		11.9	9.5	11.8	11.3	11.2	13	12.3	8.4	11	12.9
RB-just diagnosed high.docx		11.3	11.5	11.2	10.7	11.1	Text is too difficult to be classified to a specific grade level because it contains too many high syllable words.	11.3	7	11	12
Retinoblastoma high.docx		11.5	9.5	11.2	10.2	10.9	13	11.5	7.5	11	11.9
RB high.docx		10.4	9.5	10	10.2	10.4	11	11.3	8.4	10	12.3
Rb diagnosis and treatment high.docx		9.1	9.5	8.3	7.9	10.6	9	9.3	6.2	7	10.2
Rb symptoms high.docx		9.8	5.5	7.3	8.7	9.6	10	10.5	6.2	7	11.2
What is Retinoblastoma.docx		9.4	5.5	6.8	7.8	9.9	Text is too difficult to be classified to a specific grade level because it contains too many high syllable words.	8.4	4.5	Text is too difficult to be classified to a specific grade level because it contains too many 6+ character words.	9.4
Retinoblastoma.docx		15.4	14	15.7	13.6	12	Text is too difficult to be classified to a specific grade level because it contains too many high syllable words.	13.8	7.7	Text is too difficult to be classified to a specific grade level because it contains too many 6+ character words.	13.8
Retinoblastoma.docx		12.7	11.5	11.8	11.4	11.4	Text is too difficult to be classified to a specific grade level because it contains too many high syllable words.	12	7	12	12.8
Retinoblastoma.docx		12.1	14	13.7	12.9	11.1	15	13.4	9.3	12	14.3
Retinoblastoma.docx		9.8	9.5	9.4	8.8	9.9	Text is too difficult to be classified to a specific grade level because it contains too many high syllable words.	10.3	5.6	7	10.4
Low
Document name		Coleman-Liau GL	new dale chal	GE	FK	Forcast	Fry	Gunning Fog	NFC	Raygor	SMOG
Can RB be found early_ low.docx		10.8	9.5	11.2	12.1	10.2	12	13.5	11.8	11	12.8
Can RB be prevented low.docx		12.1	11.5	13.1	11.4	10.4	12	12.9	10.7	11	12.9
Chemotherapy for RB low.docx		10.8	9.5	11.2	10.2	10.7	10	10.7	8.9	9	11.5
Cryotherapy for RB low.docx		9.3	7.5	8.8	9.8	9.9	10	11.9	9.6	8	11.5
Key Statistic for Retinoblastoma low.docx		9.3	7.5	7.8	10.1	10.2	Text is too difficult to be classified to a specific grade level because it contains too many high syllable words.	9.7	6.2	8	11.5
Laser therapy for RB low.docx		11	9.5	11.2	10.8	10.6	12	11.7	9.4	9	11.4
LIving as a RB survivor low.docx		11.7	11.5	12.5	12	10.8	12	12.8	11.6	12	12.4
Questions to ask about rb low.docx		8.8	7.5	8.8	10.6	9.3	9	12.4	12.5	9	10.7
Radiation therapy for rb low.docx		11	9.5	11.2	10.6	10.9	11	12.2	9.4	11	12.3
RB stages low .docx		10.9	9.5	11.8	12.8	10.4	13	11	8.8	12	13.2
Risk Factors for Retinoblastoma low.docx		13.5	11.5	13.1	12.9	11	17	13.3	9.6	12	13.5
Signs and symptoms of RB low.docx		9	5.5	7.8	9.2	9.8	9	9.4	8.1	8	9.8
Surgery for RB low.docx		8.6	7.5	8.8	9.4	9.9	9	11.7	10.1	8	11
Test for RB low.docx		9.5	9.5	9.4	10.8	9.9	10	12.4	10.8	9	12
Treating RB low.docx		12.2	9.5	12.5	10.9	10.8	12	10.7	8.5	12	12.2
treatment of RB, based on extent of disease low.docx		11.4	11.5	12.5	12.4	10.8	13	13.8	12.1	11	12.9
What_s new in retinoblastoma research low.docx		13.1	11.5	14.4	12.9	11.2	14	13.5	11.2	11	13.5
What Causes Retinoblastoma low.docx		9.9	9.5	10	9.4	9.3	10	11	8.7	8	11.4
What is Retinoblastoma.docx		10	9.5	9.4	10	9.7	10	11.6	9.3	8	11.4
RB low.docx		13.8	11.5	15	13.4	11.5	17	11.5	7.1	13	13.6
Rb-additional resources low.docx		13	14	15.7	16.9	11.3	15	16	16	Text is too difficult to be classified to a specific grade level because it contains too many long sentences.	16.6
RB- clinical trials low.docx		12.2	11.5	13.7	11.5	11.7	13	13.4	10.5	13	13.1
RB- coping with treatment low.docx		11.1	9.5	10.6	8.9	10.6	9	10	7.4	11	11
RB- diagnosis low.docx		9.8	9.5	10.6	10.4	10.5	11	12.1	9.6	10	12.2
RB- follow-up care low.docx		13	9.5	13.1	11.3	11	13	13	10	13	13.3
RB-intro low.docx		9.2	7.5	8.8	8.2	9.9	9	8.6	6	8	9.9
RB-questions low.docx		10.2	9.5	10.6	12.4	9.3	10	14.5	14.2	12	13.4
RB-research low.docx		13.7	16	16.4	17.5	11.3	15	15.9	15.6	17	15.3
RB- risk factors low.docx		11.2	11.5	12.5	12.5	11.2	17	13.2	9.4	11	13.3
RB- stages low.docx		10.7	11.5	11.2	10	10.3	10	11.3	9	10	12
RB- statistics low.docx		10.2	1.5	8.3	9.6	10.5	Text is too difficult to be classified to a specific grade level because it contains too many high syllable words.	11.3	6.6	9	12
RB-survivorship low.docx		13.7	11.5	14.4	12	11.9	14	12.5	8.9	17	13.8
RB- symptoms low.docx		11.1	7.5	10	9.7	10.7	10	9.8	7.4	11	11.1
RB- treatment low.docx		12.6	11.5	13.1	11.2	11.3	14	13.4	9.6	13	13
About RB low.docx		9.5	11.5	10	12	10.1	12	13	11.3	10	13.2
RB-after treatment low.docx		12.3	11.5	13.7	12.1	10.9	13	12.5	9.4	13	13.8
RB-in treatment low.docx		12.1	11.5	13.1	12.4	11.2	14	13.2	10	12	13.6
RB-just diagnosed low.docx		12	11.5	13.7	13.6	11.1	16	13.7	11	12	14.1
RB low.docx		12	11.5	13.1	12.1	10.9	14	12.7	9.9	12	13.3
RB low.docx		10.6	9.5	10.6	10.8	10.4	12	11.7	8.9	10	12.7
Rb diagnosis and treatment low.docx		9.1	9.5	8.3	7.9	10.6	9	9.3	6.2	7	10.2
Rb symptoms low.docx		10	5.5	8.3	9.9	9.6	10	11.3	7.8	8	12
What is rb low.docx		9.4	5.5	6.8	7.8	9.8	Text is too difficult to be classified to a specific grade level because it contains too many high syllable words.	8.8	5.2	7	9.6
RB low.docx		15.4	14	16.4	13.7	12	Text is too difficult to be classified to a specific grade level because it contains too many high syllable words.	14.2	8.2	Text is too difficult to be classified to a specific grade level because it contains too many 6+ character words.	14
Rb low.docx		13	11.5	13.1	12.4	11.4	17	12.6	8.2	13	13.7
Rb low.docx		12.4	16	15	16.9	10.8	15	16.9	15.4	13	16.9
Rb low.docx		11.3	9.5	9.4	9.7	10.5	Text is too difficult to be classified to a specific grade level because it contains too many high syllable words.	10.4	5.8	Text is too difficult to be classified to a specific grade level because it contains too many 6+ character words.	11

## Sheet: Ret Blast difficult words
Document	Total Words	% of Complex (3+ syllable) words	# of complex words	% long (6+ character words)	# of long words	% SMOG unfamiliar words	# SMOG unfamiliar words	% FOG unfamiliar words	# FOG unfamiliar words	% NDC unfamiliar words	# NDC unfamiliar words
Can RB be found early_ high.docx	490	0.129	63	0.304	149	0.129	63	0.124	61	0.192	95
Can RB be prevented high.docx	193	0.15	29	0.347	67	0.15	29	0.13	25	0.254	49
Chemotherapy for RB high.docx	1201	0.113	136	0.291	350	0.114	137	0.102	122	0.252	307
Cryotherapy for RB high.docx	143	0.119	17	0.273	39	0.119	17	0.119	17	0.188	28
Key statistics for retinoblastoma high.docx	163	0.147	24	0.294	48	0.172	28	0.117	19	0.209	34
Laser therapy for RB high.docx	337	0.116	39	0.291	98	0.119	40	0.116	39	0.236	84
Living as a RB survivor high.docx	1818	0.118	214	0.343	623	0.118	215	0.104	189	0.226	423
Questions to ask about rb high.docx	551	0.071	39	0.258	142	0.071	39	0.06	33	0.149	85
Radiation therapy for rb high.docx	861	0.144	124	0.338	291	0.144	124	0.134	115	0.261	234
RB stages high.docx	1061	0.122	129	0.334	354	0.131	139	0.105	111	0.247	280
Risk Factors for Retinoblastoma high.docx	299	0.187	56	0.365	109	0.187	56	0.174	52	0.292	90
Sign and symptoms of RB high.docx	300	0.073	22	0.283	85	0.073	22	0.07	21	0.143	45
Surgery for RB high.docx	406	0.099	40	0.264	107	0.099	40	0.099	40	0.183	76
Tests for RB high.docx	1742	0.117	204	0.282	491	0.117	204	0.108	188	0.198	353
Treating RB high.docx	1183	0.134	158	0.357	422	0.135	160	0.104	123	0.246	298
Treatment of RB, based on extent of disease high.docx	1170	0.135	158	0.32	374	0.135	158	0.129	151	0.265	326
What_s new in retinoblastoma research high.docx	814	0.155	126	0.335	273	0.156	127	0.143	116	0.299	247
What Causes Retinoblastoma High.docx	741	0.116	86	0.258	191	0.12	89	0.107	79	0.205	153
What is Retinoblastoma.docx	1112	0.12	133	0.274	305	0.12	133	0.112	125	0.193	215
RB high.docx	521	0.182	95	0.393	205	0.192	100	0.157	82	0.341	183
RB-additional resources high.docx	283	0.177	50	0.357	101	0.177	50	0.117	33	0.265	76
RB- clinical trials high.docx	771	0.157	121	0.389	300	0.157	121	0.152	117	0.306	242
RB- coping with treatment high.docx	964	0.117	113	0.353	340	0.117	113	0.104	100	0.218	219
RB- diagnosis high.docx	1197	0.135	161	0.317	379	0.135	161	0.125	150	0.232	278
RB- follow-up care high.docx	922	0.174	160	0.386	356	0.174	160	0.149	137	0.233	220
RB- intro high.docx	244	0.098	24	0.287	70	0.098	24	0.086	21	0.219	54
RB-questions high.docx	521	0.117	61	0.305	159	0.117	61	0.102	53	0.173	96
RB- research high.docx	303	0.135	41	0.373	113	0.135	41	0.125	38	0.28	86
RB- risk factors high.docx	278	0.169	47	0.342	95	0.183	51	0.165	46	0.291	82
RB- stages high.docx	1031	0.139	143	0.322	332	0.139	143	0.116	120	0.269	280
RB- statistics high.docx	295	0.166	49	0.312	92	0.186	55	0.159	47	0.198	59
RB-survivorship high.docx	686	0.187	128	0.417	286	0.187	128	0.155	106	0.267	186
RB- symptomes high.docx	238	0.113	27	0.345	82	0.113	27	0.101	24	0.156	38
RB- treatment high.docx	2765	0.176	488	0.38	1052	0.177	490	0.169	467	0.28	785
About RB high.docx	537	0.127	68	0.281	151	0.138	74	0.117	63	0.218	118
Rb-after treatment high.docx	1234	0.166	205	0.369	455	0.167	206	0.145	179	0.254	318
RB-in treatment high.docx	844	0.165	139	0.353	298	0.165	139	0.158	133	0.263	224
RB-just diagnosed high.docx	1151	0.165	190	0.351	404	0.172	198	0.152	175	0.296	344
Retinoblastoma high.docx	5632	0.161	906	0.352	1981	0.161	907	0.149	839	0.281	1597
RB high.docx	601	0.153	92	0.324	195	0.158	95	0.125	75	0.231	139
Rb diagnosis and treatment high.docx	420	0.119	50	0.298	125	0.119	50	0.105	44	0.252	110
Rb symptoms high.docx	84	0.143	12	0.286	24	0.143	12	0.143	12	0.128	11
What is Retinoblastoma.docx	97	0.124	12	0.299	29	0.124	12	0.113	11	0.196	19
Retinoblastoma.docx	843	0.249	210	0.46	388	0.256	216	0.217	183	0.362	305
Retinoblastoma.docx	465	0.2	93	0.387	180	0.204	95	0.174	81	0.304	144
Retinoblastoma.docx	862	0.187	161	0.354	305	0.191	165	0.176	152	0.322	280
Retinoblastoma.docx	88	0.148	13	0.307	27	0.148	13	0.148	13	0.248	25
Average	818.34	0.142851	120.34	0.33	277.489	0.145574	121.851	0.128957	109.085	0.240872	211.489
SD	887.799	0.033543	143.849	0.0444781	315.801	0.0353343	144.061	0.0300962	133.783	0.0517849	250.588

## Sheet: Ret Blast word list
List 1	List 2		List Comparison 1	List Comparison 2	Frequency (#)	Document Fequecny
a	a		a	a	826	46
able	abandon		ability	ability	4	3
aboard	ability		able	able	11	9
about	able		abnormal	abnormal	6	5
above	abortion		abnormalities	abnormalities	4	3
absent	about		abnormality	abnormality	4	3
accept	above		about	about	186	39
accident	abroad		above	above	11	9
account	absence		access	access	4	4
ache	absolute		account	account	3	3
aching	absolutely		accounts	accounts	3	3
acorn	abstract		active	active	7	5
acre	abuse		activity	activity	3	3
across	academic		adapt	adapt	5	4
act	accept		addition	addition	9	8
acts	acceptable		additional	additional	17	11
add	access		adjust	adjust	3	3
address	accident		adjuvant	adjuvant	6	4
admire	accommodation		adult	adult	4	4
adventure	accompany		adults	adults	3	3
afar	accomplish		advanced	advanced	8	5
afraid	accord		advances	advances	5	4
after	account		advantage	advantage	3	3
afternoon	accurate		advise	advise	3	3
afterward	accuse		affect	affect	25	15
afterwards	achieve		affected	affected	27	13
again	achievement		affects	affects	9	9
against	acknowledge		after	after	119	35
age	acquire		again	again	3	3
aged	acquisition		age	age	35	18
ago	across		aimed	aimed	4	3
agree	act		all	all	56	23
ah	action		allow	allow	6	6
ahead	active		allowing	allowing	4	4
aid	activity		allows	allows	6	6
aim	actor		almost	almost	10	7
air	actual		alone	alone	5	4
airfield	actually		along	along	18	11
airplane	ad		already	already	9	7
airport	adapt		also	also	150	36
airship	add		although	although	14	11
airyalarm	addition		always	always	10	8
alike	additional		American	American	8	7
alive	address		among	among	4	3
all	adequate		amount	amount	11	7
alley	adjust		an	an	154	37
alligator	adjustment		and	and	812	46
allow	administration		and/or	and/or	10	8
almost	admire		anesthesia	anesthesia	19	14
alone	admit		angles	angles	5	3
along	adopt		another	another	19	13
aloud	adult		answer	answer	3	3
already	advance		answers	answers	4	3
also	advantage		Any	Any	66	24
always	adventure		anything	anything	7	7
am	advertise		apart	apart	4	4
America	advertisement		app	app	3	3
American	advice		appear	appear	10	7
among	advise		appearance	appearance	7	4
amount	adviser		appears	appears	4	3
an	advocate		applied	applied	5	5
and	affair		approach	approach	9	5
angel	affect		approaches	approaches	5	3
anger	afford		appropriate	appropriate	6	4
angry	afraid		approved	approved	4	3
animal	after		are	are	395	43
another	afternoon		area	area	26	15
answer	again		areas	areas	25	13
ant	against		aren’t	aren’t	4	4
any	age		around	around	30	15
anybody	agency		artery	artery	18	5
anyhow	agenda		artificial	artificial	11	7
anyone	agent		as	as	234	42
anything	aggressive		ASCO	ASCO	7	4
anyway	ago		ask	ask	24	14
anywhere	agree		asleep	asleep	9	5
apart	agreement		aspects	aspects	4	4
apartment	agricultural		aspiration	aspiration	8	3
ape	ahead		associated	associated	4	3
apiece	aid		at	at	106	32
appear	aim		attached	attached	5	4
apple	air		available	available	24	11
Aprilapron	aircraft		average	average	3	3
are	airline		avoid	avoid	7	5
aren't	alarm		avoiding	avoiding	3	3
arise	album		away	away	13	13
arithmetic	alcohol		back	back	58	28
arm	alive		based	based	22	11
armful	all		Be	Be	379	45
army	allege		beam	beam	11	7
arose	allow		beams	beams	8	4
around	ally		because	because	38	23
arrange	almost		become	become	15	10
arrive	alone		been	been	34	17
arrived	along		before	before	36	24
arrow	alongside		begin	begin	5	4
art	already		begins	begins	8	6
artist	alright		behind	behind	14	7
as	also		being	being	26	12
ash	alter		below	below	16	12
ashes	alternative		benefit	benefit	5	4
aside	although		benefits	benefits	4	4
ask	altogether		best	best	23	13
asleep	always		better	better	25	13
at	amaze		between	between	11	9
ate	amendment		beyond	beyond	8	7
attack	among		bilateral	bilateral	21	16
attend	amount		biopsy	biopsy	21	5
attention	analysis		birth	birth	9	7
August	analyst		bladder	bladder	5	3
aunt	analyze		bleeding	bleeding	7	6
author	ancient		blood	blood	58	17
auto	and		bloodstream	bloodstream	6	3
automobile	anger		body	body	104	28
autumn	angle		body’s	body’s	3	3
avenue	angry		bone	bone	73	15
awake	animal		bones	bones	22	12
awaken	announce		born	born	10	7
away	announcement		both	both	71	32
awful	annual		brachytherapy	brachytherapy	8	4
awfully	another		brain	brain	53	16
awhile	answer		bright	bright	3	3
ax	anticipate		but	but	65	27
axebaa	anxiety		by	by	116	31
babe	anxious		call	call	11	7
babies	any		called	called	92	22
back	anybody		camera	camera	3	3
background	anymore		Can	Can	287	42
backward	anyone		can’t	can’t	4	3
backwards	anything		cancer	cancer	479	44
bacon	anyway		Cancer.Net	Cancer.Net	13	4
bad	anywhere		Cancer.Net’s	Cancer.Net’s	4	3
badge	apart		cancer’s	cancer’s	5	3
badly	apartment		cancerous	cancerous	5	4
bag	apologize		cancers	cancers	66	24
bake	apparent		cannot	cannot	4	3
baker	apparently		Carboplatin	Carboplatin	8	3
bakery	appeal		care	care	136	20
baking	appear		careful	careful	3	3
ball	appearance		carefully	carefully	6	6
balloon	application		case	case	5	5
banana	apply		cases	cases	28	17
band	appoint		catheter	catheter	6	3
bandage	appointment		cause	cause	40	21
bang	appreciate		caused	caused	17	10
banjo	approach		causes	causes	18	12
bank	appropriate		causing	causing	3	3
banker	approval		cavity	cavity	3	3
bar	approve		cell	cell	47	15
barber	approximately		cells	cells	172	25
bare	architecture		center	center	15	10
barefoot	area		centers	centers	24	9
barely	argue		central	central	6	5
bark	argument		cerebrospinal	cerebrospinal	5	3
barn	arise		certain	certain	26	13
barrel	arm		challenge	challenge	4	3
base	army		chance	chance	28	18
baseball	around		chances	chances	6	5
basement	arrange		change	change	44	13
basket	arrangement		changed	changed	4	4
bat	arrest		Changes	Changes	42	13
batch	arrival		check	check	24	8
bath	arrive		check-ups	check-ups	4	3
bathe	art		checked	checked	5	3
bathing	article		chemicals	chemicals	4	4
bathroom	artist		chemo	chemo	49	3
bathtub	as		chemoreduction	chemoreduction	4	3
battle	ashamed		Chemotherapy	Chemotherapy	145	20
battleship	aside		child	child	195	40
bay	ask		child’s	child’s	162	34
be	assess		childhood	childhood	23	14
beach	assessment		children	children	276	42
bead	asset		children’s	children’s	17	10
beam	assign		choose	choose	7	5
bean	assist		chromosome	chromosome	7	5
bear	assistance		ciliary	ciliary	4	3
beard	assistant		Classification	Classification	8	4
beast	associate		clear	clear	9	7
beat	association		clinic	clinic	4	3
beating	assume		clinical	clinical	101	13
beautiful	assumption		close	close	7	7
beautify	assure		closely	closely	7	5
beauty	at		clouding	clouding	3	3
became	athlete		coats	coats	3	3
because	atmosphere		cold	cold	3	3
become	attach		color	color	9	6
becoming	attachment		colored	colored	5	5
bed	attack		combination	combination	11	7
bedbug	attempt		come	come	16	8
bedroom	attend		comfortable	comfortable	3	3
bedspread	attendance		coming	coming	8	4
bedtime	attention		common	common	37	21
bee	attitude		commonly	commonly	5	4
beech	attract		Compared	Compared	3	3
beef	attraction		complete	complete	10	8
beefsteak	attractive		completed	completed	4	3
beehive	attribute		complex	complex	3	3
been	audience		complications	complications	5	3
beer	aunt		computer	computer	7	3
beet	author		conception	conception	6	3
before	automatically		concern	concern	5	5
beg	autumn		concerns	concerns	14	8
began	available		condition	condition	7	6
beggar	average		confined	confined	7	5
begged	avoid		confirm	confirm	4	3
begin	award		congenital	congenital	7	4
beginning	aware		consider	consider	7	5
begun	awareness		considered	considered	3	3
behave	away		contact	contact	3	3
behindbeing	awful		contain	contain	3	3
believe	baby		continue	continue	14	8
bell	back		control	control	17	11
belong	background		cope	cope	8	4
below	bad		Copies	Copies	6	4
belt	badly		coping	coping	7	4
bench	bag		copy	copy	11	4
bend	balance		cord	cord	9	4
beneath	ball		costs	costs	5	5
bent	ban		could	could	13	12
berries	band		counseling	counseling	10	8
berry	bank		counselor	counselor	4	4
beside	bar		counselors	counselors	5	4
besides	barely		coverage	coverage	4	3
best	barrier		create	create	13	10
bet	base		crossed	crossed	7	4
better	basic		cryotherapy	cryotherapy	29	13
between	basically		CSF	CSF	7	3
bib	basis		CT	CT	16	8
bible	bath		cure	cure	11	8
bicycle	battle		cured	cured	16	10
bid	be		current	current	6	6
big	beach		currently	currently	3	3
bigger	bear		cycle	cycle	3	3
bill	beat		cycles	cycles	3	3
billboard	beautiful		daily	daily	4	4
bin	beauty		damage	damage	20	10
bind	because		dark	dark	4	4
bird	become		day	day	5	4
birth	bed		days	days	5	3
birthday	bedroom		decades	decades	4	3
biscuit	beer		decide	decide	5	5
bit	before		decision	decision	6	3
bite	begin		decisions	decisions	5	5
biting	behave		deep	deep	5	5
bitter	behavior		define	define	3	3
black	behind		deliver	deliver	4	3
blackberry	belief		depend	depend	14	12
blackbird	believe		depending	depending	13	10
blackboard	bell		depends	depends	19	9
blackness	belong		describe	describe	6	6
blacksmith	below		described	described	8	7
blame	belt		describes	describes	4	4
blank	bend		destroy	destroy	14	6
blanket	beneath		destroyed	destroyed	3	3
blast	benefit		Detachment	Detachment	7	3
blaze	beside		detailed	detailed	10	4
bleed	besides		details	details	4	4
bless	bet		detect	detect	5	4
blessing	between		detected	detected	6	5
blew	beyond		detection	detection	4	3
blind	bias		determine	determine	20	12
blindfold	bid		determining	determining	3	3
blinds	big		develop	develop	34	18
block	bike		developed	developed	6	6
blood	bill		developing	developing	24	11
bloom	bin		development	development	11	8
blossom	bind		develops	develops	5	4
blot	biological		diagnose	diagnose	12	5
blow	bird		diagnosed	diagnosed	36	18
blue	birth		diagnosis	diagnosis	42	21
blueberry	bit		diagnostic	diagnostic	4	3
bluebird	bite		did	did	6	5
blush	black		different	different	50	24
board	blame		difficult	difficult	5	3
boast	bless		dilated	dilated	6	3
boat	blind		directions	directions	7	5
bob	block		directly	directly	26	11
bobwhite	blood		disc	disc	9	3
bodies	bloody		discuss	discuss	13	7
body	blow		disease	disease	72	25
boil	blue		diseases	diseases	6	4
boiler	board		distant	distant	5	4
bold	boat		divide	divide	8	5
bone	body		divided	divided	6	3
bonnet	bomb		dividing	dividing	6	5
boo	bond		do	do	56	20
book	bone		doctor	doctor	114	32
bookcase	book		doctors	doctors	82	24
bookkeeper	boom		does	does	22	16
boom	boost		doesn’t	doesn’t	6	5
boot	boot		don’t	don’t	12	9
born	border		done	done	62	22
borrow	bore		dose	dose	10	5
boss	borrow		doses	doses	16	7
both	boss		down	down	6	4
botherbottle	both		drug	drug	14	7
bottom	bother		drugs	drugs	38	7
bought	bottle		due	due	7	3
bounce	bottom		During	During	61	25
bow	boundary		E	E	5	3
bowl	bowl		each	each	34	21
bow-wow	box		ear	ear	3	3
box	boy		earlier	earlier	3	3
boxcar	brain		Early	Early	33	14
boxer	branch		Easy	Easy	7	5
boxes	brand		echoes	echoes	5	3
boy	bread		educational	educational	3	3
boyhood	break		effect	effect	5	3
bracelet	breakfast		effective	effective	15	13
brain	breast		effectively	effectively	3	3
brake	breath		effects	effects	140	18
bran	breathe		egg	egg	3	3
branch	breed		either	either	15	11
brass	bridge		eliminate	eliminate	3	3
brave	brief		else	else	4	4
bread	briefly		emotional	emotional	16	7
break	bright		emotions	emotions	4	4
breakfast	brilliant		encouraged	encouraged	7	5
breast	bring		end	end	9	7
breath	broad		Ends	Ends	6	5
breathe	broadcast		enough	enough	6	6
breeze	brother		enter	enter	5	3
brick	brown		enucleation	enucleation	31	13
bride	brush		equally	equally	4	3
bridge	budget		especially	especially	12	10
bright	build		estimated	estimated	3	3
brightness	bunch		etc	etc	3	3
bring	burden		Etoposide	Etoposide	4	3
broad	burn		evaluate	evaluate	6	5
broadcast	burst		even	even	24	16
broke	bury		eventually	eventually	6	6
broken	bus		every	every	20	13
brook	business		exam	exam	17	8
broom	busy		examination	examination	18	9
brother	but		examinations	examinations	7	4
brought	button		examine	examine	5	3
brown	buy		examined	examined	6	6
brush	buyer		example	example	11	8
bubble	by		exams	exams	23	6
bucket	cable		existing	existing	3	3
buckle	cake		expect	expect	8	5
bud	calculate		experience	experience	18	11
buffalo	call		experienced	experienced	5	5
bug	calm		experiences	experiences	3	3
buggy	camera		expertise	expertise	4	3
build	camp		experts	experts	8	5
building	campaign		explain	explain	4	4
built	can		explore	explore	5	4
bulb	cancel		exposed	exposed	3	3
bull	cancer		exposure	exposure	6	5
bullet	cap		extended	extended	3	3
bum	capability		extensive	extensive	3	3
bumblebee	capable		extent	extent	13	6
bump	capacity		external	external	13	8
bun	capital		external-beam	external-beam	13	3
bunch	capture		Extraocular	Extraocular	16	4
bundle	car		extreme	extreme	3	3
bunny	carbon		eye	eye	536	41
burn	card		eyeball	eyeball	27	13
burst	care		eyelid	eyelid	5	4
bury	career		eyelids	eyelids	3	3
bus	careful		eyes	eyes	79	32
bush	carefully		face	face	6	5
bushel	carpet		fact	fact	7	3
business	carry		factor	factor	3	3
busy	case		factors	factors	37	15
but	cash		fairly	fairly	3	3
butcher	cast		familiar	familiar	3	3
butt	castle		families	families	31	11
butter	cat		family	family	60	22
buttercup	catalog		family’s	family’s	4	3
butterfly	catch		far	far	7	4
buttermilk	category		fear	fear	6	4
butterscotch	cause		feel	feel	9	6
button	celebrate		feelings	feelings	4	3
buttonhole	celebration		few	few	29	16
buy	cell		figure	figure	6	3
buzz	cent		fill	fill	5	4
by	center		fills	fills	4	3
byecab	central		financial	financial	10	6
cabbage	century		find	find	45	21
cabin	ceremony		finding	finding	6	6
cabinet	certain		finished	finished	5	4
cackle	certainly		first	first	34	22
cage	chain		fitted	fitted	5	4
cake	chair		flash	flash	5	5
calendar	chairman		fluid	fluid	20	9
calf	challenge		focal	focal	13	5
call	chamber		focused	focused	4	3
caller	champion		focuses	focuses	3	3
calling	championship		Follow	Follow	3	3
came	chance		follow-up	follow-up	40	10
camel	change		followed	followed	14	6
camp	channel		following	following	31	9
campfire	chapter		for	for	437	44
can	character		form	form	71	25
canal	characteristic		forming	forming	3	3
canary	characterize		forms	forms	16	10
candle	charge		Found	Found	40	23
candlestick	charity		foveola	foveola	5	3
candy	charm		free	free	12	8
cane	chart		freezing	freezing	5	5
cannon	chase		frequency	frequency	3	3
cannot	chat		frequent	frequent	4	3
canoe	cheap		frequently	frequently	3	3
can't	check		friends	friends	5	3
canyon	cheek		from	from	125	32
cap	cheese		front	front	16	8
cape	chemical		further	further	13	12
capital	chest		future	future	13	10
captain	chicken		gene	gene	97	16
car	chief		general	general	24	17
card	child		generally	generally	6	5
cardboard	childhood		genes	genes	13	4
care	chip		genetic	genetic	54	21
careful	chocolate		germline	germline	5	4
careless	choice		get	get	31	17
carelessness	choose		gets	gets	6	5
carload	church		getting	getting	12	8
carpenter	cigarette		give	give	17	13
carpet	circle		given	given	67	20
carriage	circumstance		giving	giving	10	4
carrot	cite		gland	gland	8	5
carry	citizen		glaucoma	glaucoma	9	6
cart	city		go	go	11	10
carve	civil		goal	goal	8	6
case	civilian		goals	goals	6	4
cash	claim		goes	goes	4	4
cashier	class		good	good	15	9
castle	classic		Group	Group	24	9
cat	classical		groups	groups	9	7
catbird	clause		grow	grow	18	7
catch	clean		growing	growing	9	8
catcher	clear		grown	grown	6	6
caterpillar	clearly		growth	growth	13	9
catfish	climate		guide	guide	12	8
catsup	climb		guidelines	guidelines	9	3
cattle	clinical		had	had	18	13
caught	clock		happen	happen	6	5
cause	close		happens	happens	8	7
cave	closely		hard	hard	4	4
ceiling	clothes		has	has	197	38
cell	clothing		have	have	196	38
cellar	cloud		having	having	19	11
cent	club		head	head	5	4
center	cluster		health	health	74	17
cereal	coach		healthy	healthy	13	7
certain	coal		hearing	hearing	6	3
certainly	coast		heart	heart	5	3
chain	coat		heat	heat	9	6
chair	code		help	help	99	29
chalk	coffee		helpful	helpful	12	9
champion	coin		helps	helps	15	11
chance	cold		her	her	4	4
change	collapse		Here	Here	6	6
chap	colleague		hereditary	hereditary	21	14
charge	collect		heritable	heritable	50	11
charm	collection		high	high	10	9
chart	college		High-dose	High-dose	14	4
chase	color		high-energy	high-energy	5	3
chatter	column		higher	higher	18	12
cheap	combination		hip	hip	3	3
cheat	combine		history	history	32	14
check	come		hollow	hollow	5	3
checkers	comedy		home	home	4	3
cheek	comfort		hope	hope	6	6
cheer	comfortable		hospital	hospital	6	5
cheese	command		hospitals	hospitals	3	3
cherryhest	comment		how	how	94	28
chew	commercial		However	However	22	16
chick	commission		humor	humor	6	3
chicken	commit		I	I	14	4
chief	commitment		idea	idea	3	3
child	committee		if	if	194	38
childhood	common		image	image	6	4
children	communicate		images	images	9	5
chill	communication		imaging	imaging	27	12
chilly	community		immature	immature	6	3
chimney	company		implant	implant	10	5
chin	compare		importance	importance	3	3
china	comparison		important	important	75	25
chip	compensation		improve	improve	8	5
chipmunk	compete		IMRT	IMRT	6	3
chocolate	competition		in	in	722	47
choice	competitive		include	include	60	20
choose	competitor		includes	includes	14	10
chop	complain		including	including	37	22
chorus	complaint		increase	increase	12	9
chose	complete		Increased	Increased	27	17
chosen	completely		increases	increases	6	6
christen	complex		individual	individual	4	3
Christmas	complexity		infants	infants	6	6
church	complicate		infection	infection	4	3
churn	component		information	information	59	23
cigarette	compose		informed	informed	8	5
circle	composition		inherit	inherit	3	3
circus	compound		inherited	inherited	13	8
citizen	comprehensive		initial	initial	7	5
city	comprise		injected	injected	14	6
clang	compromise		inner	inner	6	4
clap	compute		inserted	inserted	6	4
class	computer		inside	inside	37	14
classmate	concentrate		instead	instead	17	13
classroom	concentration		insurance	insurance	7	5
claw	concept		intended	intended	5	3
clay	concern		intense	intense	3	3
clean	concert		intensity	intensity	3	3
cleaner	conclude		internal	internal	8	5
clear	conclusion		International	International	6	4
clerk	concrete		intervention	intervention	3	3
clever	condition		into	into	89	20
click	conduct		intra-arterial	intra-arterial	9	6
cliff	confidence		Intraocular	Intraocular	28	6
climb	confident		intravenous	intravenous	3	3
clip	confirm		Intravitreal	Intravitreal	9	6
cloak	conflict		involve	involve	4	3
clock	confuse		involved	involved	4	4
close	confusion		involves	involves	6	4
closet	connect		involving	involving	6	4
cloth	connection		iris	iris	4	4
clothes	consequence		is	is	759	45
clothing	consequently		issues	issues	9	4
cloud	conservative		it	it	220	42
cloudy	consider		It’s	It’s	38	14
clover	considerable		its	its	15	10
clown	consideration		IV	IV	10	5
club	consist		jelly-like	jelly-like	5	4
cluck	consistent		just	just	10	7
clump	constant		keep	keep	23	12
coach	constantly		Keeping	Keeping	3	3
coal	constitute		kill	kill	15	7
coast	constraint		killing	killing	4	3
coat	construct		kinds	kinds	3	3
cob	construction		know	know	22	16
cobbler	consult		known	known	43	20
cocoa	consultant		lab	lab	5	3
coconut	consume		laboratory	laboratory	4	3
cocoon	consumer		large	large	16	11
cod	contact		larger	larger	11	8
codfish	contain		laser	laser	32	15
coffee	contemporary		lasts	lasts	4	4
coffeepot	content		late	late	20	8
coin	contest		later	later	26	18
cold	context		Latest	Latest	4	3
collar	continue		layer	layer	8	8
college	continuous		lead	lead	12	9
color	contract		leading	leading	5	4
colored	contrast		leads	leads	4	4
colt	contribute		learn	learn	55	21
column	contribution		learning	learning	7	5
comb	control		least	least	10	9
come	controversial		left	left	7	6
comfort	convention		lens	lens	8	7
comic	conventional		less	less	20	12
coming	conversation		lessen	lessen	3	3
company	convert		let	let	5	5
compare	convince		leukocoria	leukocoria	4	3
conductorcone	cook		life	life	44	23
connect	cool		light	light	22	13
coo	cooperation		light-sensitive	light-sensitive	3	3
cook	cope		like	like	18	15
cooked	copy		likely	likely	24	13
cooking	core		limit	limit	5	5
cookie	corner		lining	lining	3	3
cookies	corporate		link	link	4	4
cool	corporation		Links	Links	8	5
cooler	correct		liquid	liquid	6	4
coop	correspond		list	list	6	5
copper	cost		listed	listed	9	7
copy	cough		little	little	4	3
cord	could		live	live	4	4
cork	council		liver	liver	7	5
corn	counsel		local	local	12	9
corner	count		located	located	9	8
correct	counter		location	location	11	9
cost	country		long	long	15	11
cot	county		long-term	long-term	28	13
cottage	couple		longer	longer	9	8
cotton	course		look	look	31	14
couch	court		looked	looked	3	3
cough	cousin		looking	looking	15	12
could	cover		looks	looks	9	8
couldn't	coverage		loss	loss	21	12
count	cow		lot	lot	3	3
counter	crack		low	low	5	4
country	craft		lower	lower	12	8
county	crash		lumbar	lumbar	5	4
course	crazy		Lung	Lung	6	4
court	cream		lymph	lymph	16	5
cousin	create		machine	machine	5	4
cover	creation		made	made	20	13
cow	creative		magnetic	magnetic	10	5
coward	creature		main	main	13	11
cowardly	credit		major	major	7	7
cowboy	crew		make	make	36	20
cozy	crime		makes	makes	9	8
crab	criminal		making	making	8	3
crack	crisis		malignant	malignant	5	4
cracker	criterion		manage	manage	5	5
cradle	critic		managed	managed	4	4
cramps	critical		managing	managing	10	6
cranberry	criticism		many	many	55	24
crank	criticize		marrow	marrow	45	11
cranky	crop		mass	mass	3	3
crash	cross		match	match	3	3
crawl	crowd		material	material	14	7
crazy	crucial		mature	mature	6	5
cream	cry		may	may	243	39
creamy	cultural		mean	mean	7	6
creek	culture		means	means	20	11
creep	cup		meant	meant	4	4
crept	curious		measure	measure	4	3
cried	currency		medical	medical	36	19
croak	current		medication	medication	8	5
crook	currently		medicine	medicine	5	4
crooked	curtain		Melanoma	Melanoma	6	4
crop	curve		member	member	7	5
cross	custom		members	members	12	8
crossing	customer		menu	menu	16	14
cross-eyed	cut		metastatic	metastatic	8	3
crow	cycle		methods	methods	11	4
crowd	dad		microscope	microscope	9	4
crowded	daily		might	might	74	16
crown	damage		missing	missing	3	3
cruel	damn		mm	mm	10	3
crumb	dance		Mobile	Mobile	4	3
crumble	danger		monitor	monitor	7	5
crush	dangerous		month	month	4	3
crust	dare		months	months	23	13
cry	dark		more	more	144	37
cries	darkness		Most	Most	102	35
cub	data		move	move	9	8
cuff	database		MRI	MRI	24	10
cup	date		much	much	34	17
cupboard	daughter		multiply	multiply	6	4
cupful	day		muscles	muscles	5	4
cure	dead		must	must	7	5
curl	deal		mutated	mutated	8	5
curly	dealer		mutation	mutation	31	10
curtain	dear		mutations	mutations	5	4
curve	death		my	my	39	3
cushion	debate		natural	natural	6	4
custard	debt		near	near	13	8
customer	decade		nearby	nearby	18	10
cut	decide		nearly	nearly	4	4
cute	decision		need	need	40	19
cuttingdab	declare		needed	needed	40	17
dad	decline		needle	needle	12	5
daddy	decrease		needs	needs	8	6
daily	dedicate		neither	neither	4	4
dairy	deep		nerve	nerve	30	15
daisy	deeply		nervous	nervous	3	3
dam	defeat		never	never	6	6
damage	defend		new	new	59	20
dame	defense		newer	newer	11	6
damp	deficit		next	next	5	5
dance	define		no	no	44	23
dancer	definitely		nodes	nodes	8	5
dancing	definition		non-heritable	non-heritable	10	5
dandy	degree		normal	normal	27	15
danger	delay		Normally	Normally	7	5
dangerous	delight		not	not	144	38
dare	deliver		note	note	5	5
dark	delivery		nothing	nothing	3	3
darkness	demand		notice	notice	7	5
darling	democracy		now	now	16	11
darn	democratic		number	number	16	14
dart	demonstrate		nurses	nurses	3	3
dash	demonstration		nutritional	nutritional	3	3
date	density		occur	occur	21	13
daughter	deny		occurring	occurring	5	5
dawn	department		occurs	occurs	34	16
day	depend		ocular	ocular	9	7
daybreak	dependent		of	of	1316	47
daytime	deposit		off	off	8	6
dead	depress		offer	offer	4	4
deaf	depression		offers	offers	6	5
deal	depth		offspring	offspring	7	5
dear	derive		often	often	83	33
death	describe		old	old	6	6
December	description		older	older	10	6
decide	desert		on	on	180	40
deck	deserve		Once	Once	15	13
deed	design		oncologist	oncologist	19	8
deep	designer		Oncology	Oncology	9	7
deer	desire		one	one	92	25
defeat	desk		ones	ones	5	3
defend	despite		ongoing	ongoing	3	3
defense	destroy		online	online	4	4
delight	destruction		only	only	64	26
den	detail		open	open	8	7
dentist	detect		operation	operation	5	3
depend	determination		ophthalmic	ophthalmic	10	5
deposit	determine		ophthalmologist	ophthalmologist	25	13
describe	develop		optic	optic	29	12
desertdeserve	development		option	option	13	9
desire	device		options	options	32	11
desk	devote		or	or	456	45
destroy	dialog		orbit	orbit	10	6
devil	die		orbital	orbital	10	8
dew	diet		order	order	7	5
diamond	differ		organs	organs	5	4
did	difference		original	original	4	4
didn't	different		originates	originates	3	3
die	differently		other	other	229	43
died	difficult		others	others	7	6
dies	difficulty		our	our	15	5
difference	dig		out	out	40	22
different	digital		outside	outside	59	21
dig	dimension		over	over	18	13
dim	dinner		overall	overall	9	7
dime	direct		own	own	5	4
dine	direction		page	page	19	16
ding-dong	directly		pages	pages	14	14
dinner	director		pain	pain	15	9
dip	dirty		painful	painful	3	3
direct	disagree		palliative	palliative	10	3
direction	disappear		parent	parent	25	15
dirt	disappoint		parents	parents	31	16
dirty	disaster		part	part	59	22
discover	discipline		participating	participating	6	4
dish	discount		particles	particles	4	4
dislike	discover		particularly	particularly	7	6
dismiss	discovery		parts	parts	49	21
ditch	discuss		pass	pass	7	6
dive	discussion		passed	passed	5	4
diver	disease		passing	passing	4	4
divide	dish		past	past	10	6
do	disk		Patient	Patient	13	6
dock	dismiss		patient’s	patient’s	11	5
doctor	disorder		patients	patients	42	9
does	display		pattern	pattern	3	3
doesn't	dispute		pediatric	pediatric	22	9
dog	distance		pediatrician	pediatrician	4	3
doll	distant		people	people	30	14
dollar	distinct		performed	performed	10	7
dolly	distinction		period	period	8	6
done	distinguish		person	person	7	7
donkey	distribute		person’s	person’s	4	4
don't	district		personal	personal	4	3
door	disturb		Photocoagulation	Photocoagulation	14	7
doorbell	diversity		photograph	photograph	6	6
doorknob	divide		photographs	photographs	3	3
doorstep	division		photography	photography	3	3
dopedot	divorce		physical	physical	20	9
double	do		picture	picture	8	4
dough	doctor		pictures	pictures	9	3
dove	document		pill	pill	4	3
down	dog		pineal	pineal	8	6
downstairs	dollar		place	place	16	10
downtown	domestic		placed	placed	13	7
dozen	dominate		places	places	3	3
drag	door		placing	placing	4	3
drain	double		plan	plan	33	14
drank	doubt		planning	planning	3	3
draw	down		plaque	plaque	24	6
drawer	dozen		play	play	4	3
drawing	draft		Please	Please	5	5
dream	drag		point	point	5	5
dress	drama		policy	policy	3	3
dresser	dramatic		portion	portion	3	3
dressmaker	dramatically		possible	possible	55	22
drew	draw		possibly	possibly	6	5
dried	dream		potential	potential	3	3
drift	dress		precisely	precisely	4	3
drill	drink		predict	predict	3	3
drink	drive		presence	presence	8	4
drip	driver		present	present	11	7
drive	drop		preserve	preserve	7	7
driven	drug		preserving	preserving	4	4
driver	dry		pressure	pressure	7	6
drop	due		prevent	prevent	18	12
drove	during		primary	primary	12	6
drown	dust		print	print	5	3
drowsy	duty		probably	probably	4	4
drub	each		probe	probe	6	3
drum	ear		problem	problem	9	6
drunk	early		problems	problems	32	14
dry	earn		procedure	procedure	18	5
duck	earth		procedures	procedures	6	3
due	ease		process	process	17	12
dug	easily		Professional	Professional	3	3
dull	east		professionals	professionals	8	6
dumb	eastern		prognosis	prognosis	11	6
dump	easy		program	program	3	3
during	eat		programs	programs	7	4
dust	economic		progress	progress	3	3
dusty	economy		promising	promising	4	4
duty	edge		prosthesis	prosthesis	11	5
dwarf	edit		protect	protect	3	3
dwell	edition		protein	protein	4	4
dwelt	editor		Proton	Proton	6	3
dyingeach	educate		provide	provide	15	11
eager	education		providers	providers	6	3
eagle	educational		providing	providing	6	4
ear	effect		public	public	5	4
early	effective		puncture	puncture	5	4
earn	effectively		pupil	pupil	28	10
earth	efficiency		put	put	7	5
east	efficient		quality	quality	6	5
eastern	effort		questions	questions	22	12
easy	egg		quickly	quickly	4	3
eat	either		radiation	radiation	147	27
eaten	elderly		radioactive	radioactive	20	6
edge	elect		radiotherapy	radiotherapy	7	3
egg	election		range	range	5	5
eh	electric		rare	rare	17	13
eight	electricity		rarely	rarely	10	7
eighteen	electronic		rate	rate	7	4
eighth	element		rates	rates	6	4
eighty	eliminate		RB1	RB1	65	13
either	else		reach	reach	8	6
elbow	elsewhere		reactions	reactions	4	3
elder	email		read	read	8	7
eldest	embarrass		reasons	reasons	7	5
electricelectricity	embrace		receive	receive	10	7
elephant	emerge		received	received	8	7
eleven	emergency		receiving	receiving	3	3
elf	emotion		recent	recent	4	3
elm	emotional		recommend	recommend	12	8
else	emphasis		recommended	recommended	19	10
elsewhere	emphasize		recommends	recommends	3	3
empty	empire		record	record	6	4
end	employ		recovery	recovery	9	7
ending	employee		recurrence	recurrence	15	7
enemy	employer		Recurrent	Recurrent	8	3
engine	employment		red	red	16	8
engineer	empty		redness	redness	7	7
English	enable		reduce	reduce	9	6
enjoy	encounter		reduced	reduced	4	4
enough	encourage		reducing	reducing	4	4
enter	end		refer	refer	7	7
envelope	enemy		referred	referred	4	3
equal	energy		reflex	reflex	10	3
erase	engage		regardless	regardless	3	3
eraser	engine		regular	regular	17	8
errand	engineer		regularly	regularly	7	4
escape	enhance		related	related	6	5
eveeven	enjoy		relatively	relatively	4	3
evening	enormous		relatives	relatives	4	4
ever	enough		relief	relief	3	3
every	ensure		relieve	relieve	4	3
everybody	enter		relieving	relieving	3	3
everyday	enterprise		remaining	remaining	10	9
everyone	entertain		remember	remember	4	3
everything	entertainment		removal	removal	12	10
everywhere	entire		remove	remove	9	6
evil	entirely		removed	removed	27	12
exact	entitle		Removing	Removing	9	6
except	entrance		repeated	repeated	4	3
exchange	entry		replace	replace	3	3
excited	envelope		report	report	4	4
exciting	environment		required	required	6	6
excuse	environmental		requires	requires	7	6
exit	episode		rescue	rescue	9	3
expect	equal		Research	Research	28	6
explain	equally		researchers	researchers	10	4
extra	equation		resonance	resonance	8	4
eye	equipment		resource	resource	3	3
eyebrowfable	equivalent		resources	resources	12	6
face	era		respond	respond	5	3
facing	error		responsible	responsible	3	3
fact	escape		result	result	11	9
factory	especially		results	results	19	12
fail	essay		retina	retina	80	22
faint	essential		retinal	retinal	14	8
fair	establish		Retinoblastoma	Retinoblastoma	560	46
fairy	establishment		retinoblastomas	retinoblastomas	41	13
faith	estate		retinoblasts	retinoblasts	8	4
fake	estimate		return	return	4	4
fall	ethnic		review	review	5	5
FALSE	evaluate		rid	rid	4	3
family	evaluation		right	right	14	12
fan	even		risk	risk	101	25
fancy	evening		risks	risks	10	8
far	event		role	role	6	4
faraway	eventually		routine	routine	5	5
fare	ever		routinely	routinely	3	3
farmer	every		s	s	20	10
farm	everybody		safe	safe	4	3
farming	everyday		same	same	27	16
far-off	everyone		sample	sample	14	5
farther	everything		save	save	13	9
fashion	everywhere		saved	saved	16	7
fast	evidence		saving	saving	11	7
fasten	evil		scan	scan	19	6
fat	evolution		scans	scans	20	11
father	evolve		schedule	schedule	7	4
fault	exact		school	school	9	4
favor	exactly		scientific	scientific	3	3
favorite	exam		Scientists	Scientists	4	3
fear	examination		screened	screened	4	3
feast	examine		screening	screening	12	7
feather	example		search	search	10	5
February	exceed		second	second	24	13
fed	excellent		section	section	18	10
feed	except		sections	sections	5	3
feel	exception		see	see	67	33
feet	excess		seeding	seeding	17	3
fell	exchange		seeds	seeds	8	3
fellow	excite		seem	seem	5	4
felt	excitement		seems	seems	5	5
fence	exclude		sent	sent	4	3
fever	excuse		separate	separate	6	5
few	executive		serious	serious	7	7
fib	exercise		services	services	17	7
fiddle	exhaust		several	several	40	20
field	exhibit		severe	severe	3	3
fife	exhibition		severity	severity	3	3
fifteen	exist		shape	shape	4	3
fifth	existence		short	short	7	5
fifty	expand		short-term	short-term	4	4
fig	expansion		shortly	shortly	3	3
fight	expect		should	should	54	21
figure	expectation		show	show	10	6
filefill	expenditure		shrink	shrink	17	10
film	expense		shrinks	shrinks	4	3
finally	expensive		side	side	106	16
find	experience		sight	sight	6	4
fine	experiment		sign	sign	7	6
finger	experimental		signs	signs	27	11
finish	expert		similar	similar	11	11
fire	explain		since	since	5	4
firearm	explanation		single	single	5	4
firecracker	explore		site	site	6	4
fireplace	export		situation	situation	5	3
fireworks	expose		situations	situations	3	3
firing	exposure		size	size	25	13
first	express		skin	skin	5	4
fish	expression		sleep	sleep	5	4
fisherman	extend		slightly	slightly	4	4
fist	extension		small	small	51	21
fit	extensive		smaller	smaller	13	11
fits	extent		smoking	smoking	4	4
five	external		so	so	56	29
fix	extra		Social	Social	16	7
flag	extract		Society	Society	5	4
flake	extraordinary		socket	socket	9	9
flame	extreme		Soft	Soft	6	6
flap	extremely		Some	Some	107	37
flash	eye		someone	someone	3	3
flashlight	face		something	something	5	4
flat	facility		Sometimes	Sometimes	40	24
flea	fact		soon	soon	7	6
flesh	factor		sound	sound	10	4
flew	factory		source	source	7	6
flies	fade		spared	spared	3	3
flight	fail		special	special	21	13
flip	failure		specialist	specialist	9	6
flip-flop	fair		specialists	specialists	10	6
float	fairly		specialized	specialized	5	4
flock	faith		specializes	specializes	11	7
flood	faithfully		specific	specific	21	13
floor	fall		sperm	sperm	3	3
flop	false		spinal	spinal	15	4
flour	familiar		spine	spine	5	4
flow	family		sporadic	sporadic	6	4
flower	famous		spots	spots	4	4
flowery	fan		spread	spread	125	26
flutter	fancy		spreading	spreading	4	4
fly	fantastic		spreads	spreads	10	3
foam	far		stage	stage	63	13
fog	farm		stages	stages	5	5
foggy	farmer		staging	staging	28	6
fold	fascinate		standard	standard	20	10
folks	fashion		start	start	14	10
follow	fast		started	started	4	4
following	fat		starting	starting	7	6
fond	father		States	States	9	6
food	fault		Statistics	Statistics	5	3
fool	favor		stay	stay	3	3
foolishfoot	favorite		staying	staying	3	3
football	fear		stem	stem	33	6
footprint	feature		step	step	3	3
for	federal		Still	Still	31	17
forehead	fee		stop	stop	12	8
forest	feed		strabismus	strabismus	5	4
forget	feel		stress	stress	6	3
forgive	fellow		strong	strong	5	3
forgot	female		structures	structures	8	5
forgotten	fence		studied	studied	8	5
fork	festival		studies	studies	12	6
form	few		study	study	20	4
fort	fiction		subretinal	subretinal	13	4
forth	field		substance	substance	6	4
fortune	fight		substances	substances	4	4
forty	figure		successful	successful	3	3
forward	file		such	such	73	27
fought	fill		suggest	suggest	3	3
found	film		suggested	suggested	4	4
fountain	filter		summary	summary	7	6
four	final		supply	supply	3	3
fourteen	finally		support	support	34	12
fourth	finance		supportive	supportive	3	3
fox	financial		suppressor	suppressor	5	3
frame	find		sure	sure	19	13
free	fine		surface	surface	5	4
freedom	finger		surgery	surgery	46	15
freeze	finish		surgical	surgical	6	4
freight	fire		surrounding	surrounding	5	5
French	firm		surrounds	surrounds	3	3
fresh	firmly		survival	survival	12	6
fret	first		survivors	survivors	13	8
Friday	firstly		survivorship	survivorship	17	4
fried	fish		suspected	suspected	3	3
friend	fit		swelling	swelling	5	4
friendly	fix		symptom	symptom	6	5
friendship	flag		symptoms	symptoms	56	20
frighten	flash		system	system	32	8
frog	flat		systemic	systemic	28	6
from	flexible		systems	systems	8	3
front	flight		take	take	20	15
frost	float		taken	taken	10	8
frown	flood		takes	takes	12	8
froze	floor		Taking	Taking	10	6
fruit	flow		Talk	Talk	38	13
fry	flower		talking	talking	5	3
fudge	fly		tap	tap	3	3
fuel	focus		team	team	61	19
full	fold		techniques	techniques	5	3
fully	folk		tell	tell	11	6
fun	follow		tend	tend	6	6
funny	food		Terms	Terms	4	3
fur	fool		test	test	28	7
furniture	foot		tested	tested	9	4
further	football		testing	testing	21	13
fuzzygain	for		tests	tests	95	21
gallon	force		than	than	68	28
gallop	forecast		that	that	362	46
game	foreign		the	the	2626	47
gang	forest		their	their	83	25
garage	forever		them	them	28	15
garbage	forget		themselves	themselves	3	3
garden	form		then	then	26	13
gas	formal		therapies	therapies	11	8
gasoline	format		therapy	therapy	141	25
gate	formation		there	there	97	27
gather	former		Therefore	Therefore	5	5
gave	formula		thermotherapy	thermotherapy	20	8
gay	forth		these	these	146	33
gear	fortunate		they	they	96	31
geese	fortune		thin	thin	11	10
general	forward		things	things	4	4
gentle	found		think	think	7	5
gentleman	foundation		thinking	thinking	4	4
gentlemen	fragment		this	this	302	42
geography	frame		thorough	thorough	3	3
get	framework		those	those	21	15
getting	free		though	though	5	5
giant	freedom		thought	thought	5	4
gift	freeze		through	through	45	20
gingerbread	frequency		throughout	throughout	10	8
girl	frequent		time	time	47	23
give	frequently		timely	timely	3	3
given	fresh		times	times	5	4
giving	friend		tiny	tiny	3	3
glad	friendly		tissue	tissue	26	12
gladly	friendship		tissues	tissues	30	12
glance	frighten		to	to	1045	46
glass	from		together	together	4	4
glasses	front		tomography	tomography	3	3
gleam	fruit		too	too	9	7
glide	fuel		topics	topics	4	3
glory	fulfill		toward	toward	11	8
gloveglow	full		trained	trained	4	4
glue	fully		transition	transition	6	3
go	fun		transplant	transplant	13	4
going	function		transplantation	transplantation	7	3
goes	functional		travels	travels	9	3
goal	fund		treat	treat	34	14
goat	fundamental		treated	treated	47	17
gobble	funny		treating	treating	24	12
God	furniture		treatment	treatment	419	39
god	further		treatments	treatments	83	23
godmother	furthermore		trial	trial	31	6
gold	future		trials	trials	74	12
golden	gain		trilateral	trilateral	10	7
goldfish	gallery		try	try	10	5
golf	game		trying	trying	4	4
gone	gap		tube	tube	4	4
good	garden		tumor	tumor	219	35
goods	gas		tumors	tumors	102	28
goodbye	gate		turn	turn	4	3
good-by	gather		Two	Two	10	7
good-bye	gay		type	type	66	22
good-looking	gaze		types	types	58	24
goodness	gear		typically	typically	12	10
goody	gender		ultrasound	ultrasound	13	7
goose	gene		uncertainty	uncertainty	3	3
gooseberry	general		under	under	30	19
got	generally		undergoes	undergoes	3	3
govern	generate		understand	understand	6	6
government	generation		understanding	understanding	5	5
gown	genetic		unilateral	unilateral	10	9
grab	gentle		United	United	9	6
gracious	gentleman		unless	unless	3	3
grade	gently		unlikely	unlikely	3	3
grain	genuine		until	until	9	8
grand	gesture		unusual	unusual	4	4
grandchild	get		up	up	22	16
grandchildren	giant		upon	upon	3	3
granddaughter	gift		us	us	4	3
grandfathergrandma	girl		use	use	49	25
grandmother	give		used	used	110	24
grandpa	glad		useful	useful	9	5
grandson	glance		uses	uses	27	11
grandstand	glass		using	using	23	12
grape	global		usual	usual	3	3
grapes	go		usually	usually	74	23
grapefruit	goal		vein	vein	11	7
grass	god		very	very	59	25
grasshopper	gold		vessels	vessels	18	9
grateful	golden		Vincristine	Vincristine	6	3
grave	golf		vision	vision	60	27
gravel	good		visit	visit	6	6
graveyard	govern		visits	visits	7	5
gravy	government		visual	visual	5	4
gray	governor		vitreous	vitreous	26	8
graze	grab		vomiting	vomiting	4	3
grease	grade		want	want	9	6
great	gradually		was	was	15	10
green	graduate		watch	watch	6	4
greet	grain		waves	waves	15	4
grew	grammar		way	way	18	12
grind	grand		ways	ways	28	11
groan	grandmother		we	we	26	5
grocery	grant		website	website	18	11
ground	grass		weeks	weeks	8	7
group	grateful		weight	weight	3	3
grove	gray		well	well	29	18
grow	great		well-baby	well-baby	3	3
guard	greatly		were	were	7	6
guess	green		what	what	86	25
guest	greet		what’s	what’s	3	3
guide	grin		when	when	96	30
gulf	ground		where	where	42	19
gum	group		whether	whether	45	18
gun	grow		which	which	108	31
gunpowder	growth		while	while	22	12
guyha	guarantee		white	white	23	11
habit	guard		who	who	95	31
had	guess		whole	whole	3	3
hadn't	guest		whose	whose	3	3
hail	guide		why	why	12	10
hair	guideline		widely	widely	3	3
haircut	guilty		will	will	174	38
hairpin	guitar		with	with	431	47
half	gun		within	within	24	15
hall	guy		without	without	14	6
halt	habit		womb	womb	3	3
ham	hair		work	work	15	10
hammer	half		worker	worker	3	3
hand	hall		workers	workers	5	5
handful	hand		working	working	9	8
handkerchief	handle		works	works	5	4
handle	hang		would	would	15	13
handwriting	happen		written	written	3	3
hang	happiness		x-rays	x-rays	12	7
happen	happy		year	year	11	10
happily	harbor		years	years	41	17
happiness	hard		you	you	142	31
happy	hardly		young	young	23	18
harbor	harm		younger	younger	10	8
hard	hat		your	your	223	33
hardly	hate
hardship	have
hardware	he
hare	head
hark	health
harm	healthy
harness	hear
harp	heart
harvest	heat
has	heavily
hasn't	heavy
haste	height
hasten	hell
hasty	hello
hat	help
hatch	helpful
hatchet	hence
hate	here
haul	hero
have	herself
haven't	hesitate
having	hi
hawk	hide
hay	high
hayfield	highlight
haystack	highly
he	hill
head	himself
headache	hint
heal	hire
health	historian
healthy	historic
heap	historical
hearhearing	history
heard	hit
heart	hold
heat	holder
heater	hole
heaven	holiday
heavy	home
he'd	honest
heel	honor
height	hook
held	hope
hell	hopefully
he'll	horrible
hello	horse
helmet	hospital
help	host
helper	hot
helpful	hotel
hem	hour
hen	house
henhouse	household
her	how
hers	however
herd	huge
here	human
here's	humor
hero	hunger
herself	hunt
he's	hurry
hey	hurt
hickory	husband
hid	hypothesis
hidden	i
hide	ice
high	idea
highway	ideal
hill	identify
hillside	identity
hilltop	if
hilly	ignore
him	ill
himself	illegal
hind	illness
hint	illustrate
hip	illustration
hire	image
his	imagination
hiss	imagine
history	immediate
hit	immediately
hitch	immigrant
hive	implement
ho	implementation
hoe	implication
hog	imply
hold	import
holder	importance
hole	important
holidayhollow	impose
holy	impossible
home	impress
homely	impression
homesick	impressive
honest	improve
honey	improvement
honeybee	in
honeymoon	incentive
honk	inch
honor	incident
hood	include
hoof	income
hook	incorporate
hoop	increase
hop	increasingly
hope	indeed
hopeful	independence
hopeless	independent
horn	index
horse	indicate
horseback	indication
horseshoe	individual
hose	industrial
hospital	industry
host	infant
hot	infection
hotel	inflation
hound	influence
hour	inform
house	information
housetop	initial
housewife	initially
housework	initiative
how	injure
however	injury
howl	inner
hug	innocent
huge	innovation
hum	input
humble	inquiry
hump	inside
hundred	insight
hung	insist
hunger	inspire
hungry	install
hunk	instance
hunt	instead
hunter	institution
hurrah	institutional
hurried	instruction
hurry	instrument
hurt	insurance
husband	insure
hush	integrate
hut	intellectual
hymnI	intelligence
ice	intend
icy	intense
I'd	intention
idea	interaction
ideal	interest
if	interior
ill	internal
I'll	international
I'm	interpret
important	interpretation
impossible	intervention
improve	interview
in	into
inchinches	introduce
income	introduction
indeed	invent
Indian	invest
indoors	investigate
ink	investigation
inn	investment
insect	investor
inside	invitation
instant	invite
instead	involve
insult	involvement
intend	iron
interested	island
interestinginto	isolate
invite	issue
iron	it
is	item
island	itself
isn't	jacket
it	jail
its	job
it's	join
itself	joint
I've	joke
ivory	journal
ivyjacket	journalist
jacks	journey
jail	joy
jam	judge
January	judgment
jar	jump
jaw	jury
jay	just
jelly	justice
jellyfish	justify
jerkjig	keen
job	keep
jockey	key
join	kick
joke	kid
joking	kill
jolly	kind
journey	king
joy	kiss
joyful	kitchen
joyousjudge	knee
jug	knife
juice	knock
juicy	know
July	knowledge
jump	label
June	labor
junior	laboratory
junk	lack
justkeen	lady
keep	lake
kept	land
kettle	landscape
key	language
kick	large
kid	largely
kill	last
killed	late
kindkindly	latter
kindness	laugh
king	laughter
kingdom	launch
kiss	law
kitchen	lawyer
kite	lay
kitten	layer
kitty	lazy
kneekneel	lead
knew	leader
knife	leadership
knit	league
knives	lean
knob	leap
knock	learn
knot	least
know	leather
knownlace	leave
lad	lecture
ladder	left
ladies	leg
lady	legal
laid	legislation
lake	lend
lamb	length
lame	less
lamp	lesson
land	let
lane	letter
language	level
lantern	liability
lap	liberal
lard	library
large	license
lash	lie
lass	life
last	lift
late	light
laugh	like
laundry	likely
law	limit
lawn	limitation
lawyer	line
lay	link
lazy	lip
lead	liquid
leader	list
leaf	listen
leak	listener
lean	literally
leap	literary
learn	literature
learned	little
least	live
leather	load
leave	loan
leavingled	local
left	locate
leg	location
lemon	lock
lemonade	log
lend	logic
length	long
less	look
lesson	loose
let	lose
let's	loss
letter	lot
letting	loud
lettuce	love
level	lovely
liberty	lover
library	low
lice	luck
lick	lucky
lid	lunch
lie	luxury
life	machine
lift	mad
light	magazine
lightness	magic
lightning	mail
like	main
likely	mainly
liking	maintain
lily	maintenance
limb	major
lime	majority
limp	make
line	maker
linen	male
lion	man
lip	manage
list	management
listen	manager
litlittle	manner
live	manufacture
lives	manufacturer
lively	many
liver	map
living	march
lizard	margin
load	mark
loaf	market
loan	marriage
loaves	marry
lock	mass
locomotive	massive
log	master
lone	match
lonely	mate
lonesome	material
long	mathematics
look	matter
lookout	mature
loop	maximum
loose	may
lord	maybe
lose	mayor
loser	meal
loss	mean
lost	meanwhile
lot	measure
loud	measurement
love	meat
lovely	mechanism
lover	medical
low	medicine
luck	medium
lucky	meet
lumber	member
lump	membership
lunch	memory
lyingma	mental
machine	mention
machinery	menu
mad	mere
made	merely
magazine	mess
magic	message
maid	metal
mail	meter
mailbox	method
mailman	middle
major	might
make	mile
making	military
male	milk
mama	mind
mamma	mine
man	minimum
manager	minister
mane	minor
manger	minority
many	minute
map	mirror
maple	miss
marble	mission
march	mistake
March	mix
mare	mixture
mark	mobile
market	mode
marriage	model
married	moderate
marry	modern
mask	modify
mast	module
master	mom
mat	moment
match	money
matter	monitor
mattress	month
may	monthly
May	mood
maybe	moon
mayor	moral
maypoleme	more
meadow	moreover
meal	morning
mean	mortgage
means	most
meant	mostly
measure	mother
meat	motion
medicine	motivate
meet	motivation
meeting	motor
melt	mount
member	mountain
men	mouse
mend	mouth
meow	move
merry	movement
mess	movie
message	much
met	multiple
metal	murder
mew	muscle
mice	museum
middle	music
midnight	musical
might	musician
mighty	must
mile	mutual
milk	myself
milkman	mystery
mill	name
miler	narrative
million	narrow
mind	nation
mine	national
miner	native
mint	natural
minute	naturally
mirror	nature
mischief	near
miss	nearby
Miss	nearly
misspell	necessarily
mistake	necessary
mistymitt	neck
mitten	need
mix	negative
moment	neglect
Monday	negotiate
money	negotiation
monkey	neighbor
month	neighborhood
moo	neither
moon	nerve
moonlight	nervous
moose	net
mop	network
more	never
morning	nevertheless
morrow	new
moss	newly
most	news
mostly	newspaper
mother	next
motor	nice
mount	night
mountain	no
mouse	nobody
mouth	noise
move	none
movie	nor
movies	normal
moving	normally
mow	north
Mr.	northern
Mrs.	nose
much	not
mud	note
muddy	nothing
mug	notice
mule	notion
multiply	noun
murder	novel
music	now
must	nowadays
my	nowhere
myselfnail	nuclear
name	number
nap	numerous
napkin	nurse
narrow	object
nasty	objective
naughty	obligation
navy	observation
near	observe
nearby	obvious
nearly	obviously
neat	occasion
neck	occasionally
necktie	occupy
need	occur
needle	ocean
needn't	odd
Negro	of
neighbor	off
neighborhoodneither	offense
nerve	offer
nest	office
net	officer
never	official
nevermore	often
new	oil
news	okay
newspaper	old
next	on
nibble	once
nice	one
nickel	online
night	only
nightgown	onto
nine	open
nineteen	opera
ninety	operate
no	operation
nobodynod	operator
noise	opinion
noisy	opponent
none	opportunity
noon	oppose
nor	opposite
north	opposition
northern	option
nose	or
not	orange
note	order
nothing	ordinary
notice	organic
November	organization
now	organize
nowhere	origin
number	original
nurse	originally
nutoak	other
oar	otherwise
oatmeal	ought
oats	ourselves
obey	out
ocean	outcome
o'clock	outline
October	output
odd	outside
of	over
off	overall
offer	overcome
office	overseas
officer	owe
often	own
oh	owner
oil	ownership
old	pace
old-fashioned	pack
on	package
onceone	page
onion	pain
only	paint
onward	pair
open	pale
or	panel
orange	panic
orchard	paper
order	paragraph
ore	parallel
organ	parent
other	park
otherwise	part
ouch	participant
ought	participate
our	participation
ours	particular
ourselves	particularly
out	partly
outdoors	partner
outfitoutlaw	partnership
outline	party
outside	pass
outward	passage
oven	passenger
over	passion
overalls	past
overcoat	path
overeat	patient
overhead	pattern
overhear	pause
overnight	pay
overturn	payment
owe	peace
owing	peak
owl	peer
own	pen
owner	penalty
oxpa	pension
pace	people
pack	per
package	perceive
pad	percent
page	percentage
paid	perception
pail	perfect
pain	perfectly
painful	perform
paint	performance
painter	perhaps
painting	period
pair	permanent
pal	permission
palace	permit
pale	person
pan	personal
pancake	personality
pane	personally
pansy	personnel
pants	perspective
papa	persuade
paper	phase
parade	phenomenon
pardon	philosophy
parent	phone
park	photo
part	photograph
partly	phrase
partner	physical
party	piano
pass	pick
passenger	picture
past	piece
paste	pig
pasture	pile
pat	pilot
patch	pink
path	pipe
patter	pitch
pave	place
pavement	plain
paw	plan
pay	plane
payment	planet
pea	plant
peas	plastic
peace	plate
peaceful	platform
peach	play
peaches	player
peak	pleasant
peanut	please
pear	pleasure
pearl	plenty
peck	plot
peek	plus
peel	pocket
peep	poem
peg	poet
pen	poetry
pencil	point
pennypeople	police
pepper	policy
peppermint	political
perfume	politician
perhaps	politics
person	poll
pet	pollution
phone	pool
piano	poor
pick	pop
pickle	popular
picnic	population
picture	port
pie	portion
piece	portrait
pig	pose
pigeon	position
piggy	positive
pile	possess
pill	possession
pillow	possibility
pin	possible
pine	possibly
pineapple	post
pink	pot
pint	potato
pipe	potential
pistol	potentially
pit	pound
pitch	pour
pitcher	poverty
pity	power
place	powerful
plain	practical
plan	practice
plane	praise
plant	pray
plate	precise
platform	precisely
platter	predict
play	prefer
player	preference
playground	pregnancy
playhouse	pregnant
playmate	premise
plaything	preparation
pleasant	prepare
please	presence
pleasure	present
plenty	presentation
plow	preserve
plug	president
plum	presidential
pocket	press
pocketbook	pressure
poem	presumably
point	pretend
poison	pretty
poke	prevent
pole	previous
police	previously
policeman	price
polish	pride
politeond	primarily
ponies	primary
pony	prime
pool	principal
poor	principle
pop	print
popcorn	printer
popped	prior
porch	priority
pork	prison
possible	prisoner
post	private
postage	privilege
postman	prize
pot	pro
potato	probability
potatoes	probably
pound	problem
pour	procedure
powder	proceed
power	process
powerful	produce
praise	producer
pray	product
prayer	production
prepare	profession
present	professional
pretty	professor
price	profile
prick	profit
prince	program
princess	progress
print	project
prison	promise
prize	promote
promise	promotion
proper	prompt
protect	proof
proud	proper
prove	properly
prune	property
public	proportion
puddle	proposal
puff	propose
pull	prospect
pump	protect
pumpkin	protection
punch	protein
punish	protest
pup	proud
pupil	prove
puppy	provide
pure	province
purple	provision
purse	psychological
push	pub
puss	public
pussy	publication
pussycat	publisher
put	pull
putting	pump
puzzlequack	pupil
quart	purchase
quarter	pure
queenqueer	purpose
question	pursue
quick	push
quicklyquiet	put
quilt	qualification
quit	qualify
quiterabbit	quality
race	quantity
rack	quarter
radio	question
radish	quick
rag	quickly
rail	quiet
railroad	quietly
railway	quite
rain	quote
rainy	race
rainbow	racial
raise	radical
raisin	radio
rake	rail
ram	rain
ran	raise
ranch	random
rang	range
rap	rank
rapidly	rapid
rat	rapidly
rate	rare
rather	rarely
rattle	rat
raw	rate
ray	rather
reach	ratio
read	raw
reader	reach
reading	react
ready	reaction
real	read
really	reader
reap	ready
rear	real
[truncated: 875 more rows]

## Sheet: Eyelid
Average
Document name		Coleman-Liau GL	new dale chal	GE	FK	Forcast	Fry	Gunning Fog	NFC	Raygor	SMOG		AVERAGE
Lacrimal gland- additional resources high.docx		11.55	11.75	12.45	13.15	11.2	12.5	13.2	11.9	11	13.9		12.3875
Lacrimal gland- diagnosis high.docx		12.4	14	14.4	11.8	12.2	13	13.4	10.7	17	12.9		12.725
Lacrimal gland- follow-up high.docx		10.5	9.5	11.2	9.7	10.5	9	11.2	9.8	11	10.8		10.4
Lacrimal gland-questions high.docx		9.85	9.5	10	9.4	11.3	10.5	10.7	7.35	11.5	11.4		9.9375
Lacrimal gland- research high.docx		12	9.5	11.8	10.4	10.9	11	12.6	9.7	12	12.8		11.2125
Lacrimal gland -risk factors high.docx		11.2	11.5	12.45	10.9	11	11	12.3	9.85	11.5	12.65		11.4812
Lacrimal gland-stages and grades high.docx		9.9	10.5	9.7	9.2	10.6	10.5	10.55	7.15	9	11.45		9.88125
Lacrimal gland- statistics high.docx		8.45	7.5	7.75	8.55	9.4	8	10.9	8.75	10	11.1		9.05
Lacrimal gland-survivorship high.docx		11.8	12.75	12.75	10.55	11.6	13	11.1	7.75	13	12.2		11.3125
Lacrimal gland- symptoms and signs high.docx		8.6	9.5	8.55	8.95	10.2	9.5	8.1	5	8.5	10.7		8.7
Lacrimal gland tumour-overview high.docx		8.5	7.5	7.8	9.3	11.3	11	9.4	6.4	8	11		8.9
Lacrimal gland tumour- treatment high.docx		13.35	11.5	13.4	11.45	11.8	14	13.5	9.35	17	13.55		12.2375
Lacrimal gland tumours- clinical trials high.docx		9.05	6.5	7.8	7.85	10.1	8	9.55	7.15	9	10.1		8.5125
Lavrimal gland- side effects high.docx		12.45	11.5	12.8	10.95	11.6	13.5	13.15	9.1	13	12.9		11.8062
Average		10.6857	10.2143	10.9179	10.1536	10.9786	11.0357	11.4036	8.56786	11.5357	11.9607
SD		1.64743	2.12553	2.28958	1.42821	0.756692	1.96571	1.68403	1.85271	2.79742	1.17427
Average Total	10.6103
SD Total	22.7338	2.84173	1.68574
High
Document name		Coleman-Liau GL	new dale chal	GE	FK	Forcast	Fry	Gunning Fog	NFC	Raygor	SMOG
Eyelid cancer-additional resources high.docx		11.1	9.5	11.2	10.3	11.2	11	10.7	8.1	11	12.2
Eyelid cancer- clinical trials high.docx		12.4	14	14.4	11.8	12.2	13	13.4	10.7	17	12.9
Eyelid cancer- coping with side effects high.docx		10.5	9.5	11.2	9.7	10.5	9	11.2	9.8	11	10.8
Eyelid cancer-diagnosis high.docx		9.7	9.5	9.4	9	11.3	10	10.4	6.8	11	11.1
Eyelid cancer- Follow-up care high.docx		12	9.5	11.8	10.4	10.9	11	12.6	9.7	12	12.8
Eyelid cancer-latest research high.docx		11	11.5	11.8	10	11	11	11.8	9	11	12.1
Eyelid Cancer-overview high.docx		9.8	9.5	9.4	9	10.6	10	10.5	6.9	9	11.3
Eyelid cancer- questions high.docx		7.5	5.5	5.5	5.4	9.4	6	7.9	4.2	Text is too difficult to be classified to a specific grade level because it contains too many 6+ character words.	9.2
Eyelid cancer- risk factors high.docx		11.6	11.5	11.8	9.9	11.6	Text is too difficult to be classified to a specific grade level because it contains too many high syllable words.	10.6	6.8	Text is too difficult to be classified to a specific grade level because it contains too many 6+ character words.	11.7
Eyelid cancer-stages and grades high.docx		8.5	9.5	8.3	8.6	10.2	9	8	4.8	8	10.5
Eyelid cancer- statistics high.docx		8.5	7.5	7.8	9.3	11.3	11	9.4	6.4	8	11
Eyelid cancer- survivorship high.docx		13.2	11.5	13.1	11	11.8	14	13.2	8.8	17	13.2
Eyelid cancer- symptom and signs high.docx		8.7	5.5	6.8	6.8	10.1	7	8.7	5.8	8	9.5
Eyelid cancer-treatment options high.docx		12.4	11.5	12.5	10.7	11.6	13	13	8.7	13	12.7
Low
Document name		Coleman-Liau GL	new dale chal	GE	FK	Forcast	Fry	Gunning Fog	NFC	Raygor	SMOG
Eyelid cancer-additional resources low.docx		12	14	13.7	16	11.2	14	15.7	15.7	Text is too difficult to be classified to a specific grade level because it contains too many long sentences.	15.6
Eyelid cancer- clinical trials low.docx		12.4	14	14.4	11.8	12.2	13	13.4	10.7	17	12.9
Eyelid cancer- coping with side effects low.docx		10.5	9.5	11.2	9.7	10.5	9	11.2	9.8	11	10.8
Eyelid cancer- diagnosis low.docx		10	9.5	10.6	9.8	11.3	11	11	7.9	12	11.7
Eyelid cancer- follow up care low.docx		12	9.5	11.8	10.4	10.9	11	12.6	9.7	12	12.8
Eyelid cancer- latest research low.docx		11.4	11.5	13.1	11.8	11	11	12.8	10.7	12	13.2
Eyelid Cancer-overview low.docx		10	11.5	10	9.4	10.6	11	10.6	7.4	9	11.6
Eyelid cancer-questions low.docx		9.4	9.5	10	11.7	9.4	10	13.9	13.3	10	13
Eyelid cancer- risk factors low.docx		12	14	13.7	11.2	11.6	13	11.6	8.7	13	12.7
Eyelid cancer-stages and grades low.docx		8.7	9.5	8.8	9.3	10.2	10	8.2	5.2	9	10.9
Eyelid cancer- statistics low.docx		8.5	7.5	7.8	9.3	11.3	11	9.4	6.4	8	11
Eyelid cancer-survivorship low.docx		13.5	11.5	13.7	11.9	11.8	14	13.8	9.9	17	13.9
Eyelid cancer-symptom and signs low.docx		9.4	7.5	8.8	8.9	10.1	9	10.4	8.5	10	10.7
Eyelid cancer- treatment options low.docx		12.5	11.5	13.1	11.2	11.6	14	13.3	9.5	13	13.1

## Sheet: Eyelid difficult words
Document	Total Words	% of Complex (3+ syllable) words	# of complex words	% long (6+ character words)	# of long words	% SMOG unfamiliar words	# SMOG unfamiliar words	% FOG unfamiliar words	# FOG unfamiliar words	% NDC unfamiliar words	# NDC unfamiliar words
Eyelid cancer-additional resources high.docx	282	0.152	43	0.348	98	0.152	43	0.11	31	0.241	69
Eyelid cancer- clinical trials high.docx	665	0.149	99	0.406	270	0.149	99	0.144	96	0.328	225
Eyelid cancer- coping with side effects high.docx	422	0.09	38	0.336	142	0.09	38	0.088	37	0.217	95
Eyelid cancer-diagnosis high.docx	729	0.139	101	0.364	265	0.139	101	0.128	93	0.266	195
Eyelid cancer- Follow-up care high.docx	595	0.16	95	0.368	219	0.16	95	0.139	83	0.229	140
Eyelid cancer-latest research high.docx	332	0.142	47	0.334	111	0.142	47	0.13	43	0.274	92
Eyelid Cancer-overview high.docx	458	0.135	62	0.319	146	0.142	65	0.127	58	0.277	128
Eyelid cancer- questions high.docx	615	0.117	72	0.28	172	0.117	72	0.102	63	0.178	119
Eyelid cancer- risk factors high.docx	486	0.156	76	0.401	195	0.163	79	0.134	65	0.324	159
Eyelid cancer-stages and grades high.docx	1275	0.102	130	0.289	368	0.108	138	0.095	121	0.24	312
Eyelid cancer- statistics high.docx	260	0.112	29	0.308	80	0.138	36	0.104	27	0.209	55
Eyelid cancer- survivorship high.docx	641	0.193	124	0.427	274	0.193	124	0.176	113	0.275	180
Eyelid cancer- symptom and signs high.docx	220	0.095	21	0.318	70	0.095	21	0.095	21	0.173	39
Eyelid cancer-treatment options high.docx	2752	0.182	500	0.392	1078	0.182	500	0.172	473	0.295	821
Average	695.143	0.137429	102.643	0.349286	249.143	0.140714	104.143	0.124571	94.5714	0.251857	187.786
SD	649.295	0.0312231	119.419	0.0453778	253.737	0.0301418	119.13	0.0275226	113.54	0.0482204	196.306

[truncated: 15 more sheets: Eyelid word list, Lacrimal, Lacrimal difficult words, Lacrimal word list, Cancer.net scores, Cancer.net difficult words, Cancer.net word list, ACS scores, ACS difficult words, ACS word list, AAO scores, AAO difficult words, AAO word list, JAMA, Discern]
